# Supplementary material for: Clinical courses, impact and prognostic indicators for a persistent course of low back pain: Results from a population-based cohort study
Source: PLoS One. 2023 Mar 17;18(3):e0265104. doi: 10.1371/journal.pone.0265104 (PMC10022778; doi:10.1371/journal.pone.0265104)
Supplement: S1 File — (XLSX) [file pone.0265104.s001.xlsx]

## Sheet: Sheet1
Age	V2	V3	V4	V5	V6	V7	V8	V9	V10	V11	V12	V13	V14	V15	V16	V17	V18	V19	V20	V21	V22	V23	V24	V25	V26	V27	V28	V29	V30	V31	V32	V33	V34	V35
56	2	4	2	0	0	3	0	27.7344	3	2				3	1	1	1	2	2	0.6937	0.125	0	0	0	1	1	0.6567	0	0	0	0	0	0	1
54	1	4	2	0	0	4	0	23.7954	2	2				0.125	1	1	1	2	2	0.6937	0	0	0	0	0	0	1	0.625	1	0	0	1	0	0.5846
40	1	4	2	1	0	1	1	18.9292	2	2				0.375	1	1	1	2	3	0.6937	0.005	1	0	0	1	1	0.5477	0.5	0	0	0	0	1	0.7667
48	2	4	5	1	0	1	0	21.0962	2	2				0	2	1	1	2	2	0.5477	0.875	1	0	0	1	1	0.5477	0.75	1	0	0	0	1	0.6576
61	1	4	2	0	0	4	0	26.1224	3	2				0.625	2	1	1	2	3	0.5846	0.075	0	0	0	0	1	0.7667	0.5	1	0	0	0	0	0.6946
40	2	2	2	0	0	1	0	25.8876	3	2				0	1	1	1	2	1	0.6937	0.125	0	0	0	1	0	0.6937	0	0	0	0	0	0	1
80	2	5	4	1	1	5	1	33.7778	4	2				2.25	2	1	2	2	1	0.4455	0.015	1	1	1	0	0	0.4348	1.75	1	1	1	1	1	0.2879
31	2	1	2	0	0	1	0	19.0039	2	1	45	0	45	0.375	2	1	1	2	1	0.5477	0	0	0	0	0	0	1	0	1	0	0	1	0	0.5846
64	1	3	2	0	0	5	0	22.3214	2	1	30	1	90	0.125	1	1	1	2	1	0.6937	0	0	0	0	0	0	1	0	0	0	0	0	0	1
67	2	4	4	0	0	5	1	26.4381	3	1	0	1	60	0.125	1	1	1	2	2	0.6567	0.125	1	0	1	1	1	0.4455	0	0	0	0	0	0	1
69	2	4	4	1	0	5	1	29.5525	3	1	45	0	45	0.125	2	1	1	2	2	0.5477	0.625	1	0	0	0	1	0.6576	0.875	0	0	0	1	0	0.6937
58	2	3	4	1	0	3	1			2				0.75	1	1	1	2	1	0.6937	0.375	0	0	0	0	0	1	1.625	1	1	1	2	1	0.1318
39	2	3	2	0	0	1	1	22.8928	2	1	0	1	60	0	1	1	1	2	2	0.6937	0	0	0	0	1	0	0.6937	0	0	0	0	0	0	1
64	2	4	2	0	0	5	0	27.5134	3	2				0	2	1	1	2	1		0.875	1	0	0	0	0	0.6946	0.375	1	0	0	0	0	0.6946
27	1	2	1	0	0	1	0	22.8395	2	1	30	1	90	0.125	1	1	1	2	1	0.6937	0.375	0	0	1	0	0	0.7015	0	0	0	0	0	0	1
20	2	2	1	0	0	10	1	22.231	2	2				0.5	3	1	1	2	1	0.2401	0	0	0	0	1	0	0.6937	0	0	0	0	0	0	1
42	2	3	1	0	0	1	1	23.5666	2	2				0	1	1	1	2	1	0.6937	0.025	0	0	0	0	0	1	0.125	0	0	0	0	0	1
79	1	4	2	1	1	5	3	28.6501	3	2				1.375	2	2	2	2	2	0.2879	0.225	1	2	1	1	2	-0.0389	0.25	0	0	0	0	0	1
64	2	5	2	0	1	3	1	32.4219	4	2				2.125	2	1	2	3	1	0.1645	0.015	1	1	1	2	1	0.1318	0	0	0	0	0	0	0
54	2	4	2	0	0	1	1	32.4444	4	2				0.125	1	1	1	2	2	0.6937	0.001	1	1	1	1	0	0.3248	0.25	0	0	0	0	0	1
29	1	3	1	0	0	1	1	19.0194	2	2				0	1	1	1	2	2	0.6937	0	0	0	0	0	0	1	0	0	0	0	0	0	1
66	1	4	2	0	0	5	1	28.7105	3	1	30	1	90	0.25	1	1	1	2	1	0.6937	0.125	0	0	0	0	0	1	0.5	0	0	0	1	0	0.6937
72	2	4	4	1	0	5	1			1	30	3	210	0.375	2	1	2	2	2	0.4455	0.625	1	0	1	2	2	0.1645	0.125	1	0	0	0	0	0.6946
75	2	4	2	0	0	5	1	27.9904	3	2				0.375	1	1	1	2	1	0.6937	0.015	1	0	1	1	1	0.4455	0.375	1	0	0	0	0	0.6946
55	1	4	2	0	0	4	1	25.0593	3	2				0.25	1	1	1	2	2	0.6937	0	0	0	0	0	1	0.7667	0	0	0	0	0	0	1
38	2	3	2	1	0	4	1	20.7031	2	2				0.625	2	1	2	2	2	0.287	0.875	0	0	0	0	0	1	0.75	0	0	0	1	1	0.6567
79	1	5	2	0	0	5	1	25.7117	3	2				0.625	1	1	1	2	1	0.6937	0.005	1	1	0	0	0	0.537	1.75	1	1	1	1	1	0.2879
69	2	5	4	1	1	5	1	22.0386	2	2				0.75	1	1	1	2	2	0.6567	0.625	1	0	0	1	2	0.3891	0.5	1	0	1	0	0	0.5924
25	2	3	2	0	0	1	1			1	0	1	60	0	1	1	1	2	3	0.6937	0.375	0	0	1	2	0	0.4354	0	0	0	0	0	0	1
61	2	4	2	1	0	3	1	30.4076	4	2				0.5	1	1	1	2	2	0.6937	0.125	0	1	1	1	0	0.4339	1.5	0	0	0	0	1	0.7667
59	1	4	2	1	0	5	0	19.1953	2	2				0.375	1	1	2	2	1		1.625	1	1	1	1	2	0.1294	0.125	0	0	0	0	0	1
59	2	3	1	0	0	5	1	26.2227	3	2				0.5	2	1	2	2	1	0.4825	1.625	1	1	1	1	1	0.2879	0.5	0	1	0	0	0	0.646
81	1	5	2	0	0	5	1	25.0762	3	2				1.125	2	1	1	2	1	0.5846	0.005	0	0	0	0	0	1	0.75	0	0	0	1	0	0.6937
69	2	6	2	1	0	5	1	37.0356	4	2				2.125	2	3	2	2	2	0.0861	2.125	1	2	1	0	0	0.233	1.875	1	1	1	1	0	0.3248
31	1	3	2	0	0	1	1	29.2839	3	2				0	1	1	1	2	1	0.6937	0	0	0	0	0	0	1	0	0	0	0	0	0	1
73	2	1	2	0	0	5	0	23.3726	2	1	0	6	360	0	1	1	1	2	1	0.6937	0.025	0	0	0	0	0	1	0.25	0	0	0	0	0	1
62	2	4	2	0	0	5	1	21.9289	2	1	30	0	30	0.375	1	1	1	2	1	0.6937	0.875	1	0	1	1	1	0.4455	0	0	0	0	0	0	1
39	2	3	2	1	1	7	0	29.3848	3	2				0.75	1	1	1	3	1	0.5006	0.075	0	0	0	0	1	0.7667	1	1	1	1	2	2	0.0068
48	2	4	4	1	0	8	0	23.1247	2	2				0.25	2	1	1	2	2	0.5477	0.015	0	1	1	2	2	0.1159	0	0	0	0	0	1	0.7667
39	1	3	2	0	0	1	1	23.4509	2	2				0	1	1	1	2	2	0.6937	0.001	0	0	1	1	0	0.5915	0.125	0	0	0	0	0	1
57	2	4	4	0	0	5	1	24.2188	2	2				0	1	1	2	2	1	0.5915	0	0	0	0	1	0	0.6937	0	0	0	0	0	0	1
42	2	4	2	0	0	4	0	35.1562	4	2				0.5	3	1	1	2	1	0.2401	1.375	1	1	1	0	1	0.3979	0.625	0	0	0	1	1	0.6567
71	1	5	2	0	1	5	1	26.8136	3	2				0.5	2	1	2	2	1	0.4455	0.875	1	0	0	0	0	0.6946	2.25	1	1	1	2	2	0.0068
64	2	3	4	1	0	4	0	23.3355	2	1	0	1	60	0.125	1	1	1	2	1	0.6567	0.625	0	0	0	0	1	0.7667	0.375	0	0	0	1	1	0.6567
70	1	2	2	0	0	5	0	25.4028	3	1	30	0	30	0.625	1	1	1	2	4	0.6567	0.125	0	0	0	0	0	1	0.375	0	0	0	1	0	0.6937
67	2	1	1	0	0	5	0	24.2382	2	1	30	0	30	0.75	1	1	2	2	1	0.5546	0.005	0	0	1	0	0	0.7015	0.75	0	0	0	0	0	1
24	2	1	1	0	0	9	0	22.7732	2	2				0	1	1	1	2	1	0.6937	0	0	0	0	2	0	0.2973	0	0	0	0	0	0	1
64	2	4	2	0	0	5	1	24.974	2	2				1.375	1	1	1	2	1	0.6937	0.875	0	0	0	1	2	0.4982	2.125	0	1	0	0	2	0.4506
34	2	1	2	0	0	1	0	21.2245	2	2				0.375	1	1	1	2	1	0.6937	0.005	0	0	0	0	1	0.7667	0.5	0	0	0	1	0	0.6937
48	2	3	2	0	0	1	1	28.6501	3	2				0	1	1	1	2	1	0.6937	0.005	1	0	0	0	1	0.6576	0.25	0	1	1	1	0	0.4339
47	2	3	2	0	0	4	0	26.1752	3	1	0	1	60	0	1	1	1	2	1	0.6937	0.125	0	0	0	0	1	0.7667	0.25	0	0	0	0	0	1
78	2	5	4	0	1	5	1	29.2421	3	2				1.625	2	2	2	2	3	0.3248	0.015	1	1	1	1	1	0.2879	1.25	1	1	1	0	1	0.3979
49	2	1	2	1	0	1	0	23.4586	2	2				0.125	1	1	1	2	1	0.6567	0.125	0	0	0	0	0	1	0	0	0	0	0	0	1
64	2	4	2	0	0	3	1	23.0112	2	1	0	1	60	0	1	1	1	3	2	0.5006	0	0	0	0	0	0	1	0.375	0	0	0	0	0	1
77	1	6	2	0	0	5	1	37.1802	4	1	45	0	45	1.25	2	2	2	3	1	0.1687	0.075	1	1	1	0	0	0.4348	2	1	2	2	2	1	-0.156
61	2	3	4	1	1	4	0	28.8889	3	2				0	2	1	1	3	2	0.3915	0.075	0	0	0	1	2	0.4982	0.625	0	0	0	0	1	0.7667
63	1	4	2	0	0	4	1	27.2173	3	2				0.5	1	1	1	2	2	0.6567	0.005	0	0	0	0	0	1	0.375	0	0	0	0	0	1
50	2	4	2	1	0	1	0	25.1532	3	2				0	1	1	1	2	2	0.4982	0.125	0	0	0	0	0	1	1	0	0	0	0	1	0.7667
70	2	5	2	1	1	5	1	23.74	2	2				2.625	2	1	2	2	1	0.287	0.025	1	1	1	2	2	0.0068	1.375	1	0	0	0	0	0.6946
79	2	2	2	0	0	5	0	25.711	3	1	0	1	60	0.625	1	1	1	2	1	0.6937	0.875	0	0	1	1	1	0.5546	0.625	1	1	1	0	2	0.2394
45	2	1	1	0	0	1	0	24.8358	2	1	45	0	45	0	1	1	1	2	1	0.6937	0.025	0	0	0	0	1	0.7667	0.125	0	0	0	0	0	1
29	2	2	2	1	0	1	1	19.1746	2	2				0.375	1	1	1	2	3	0.6567	0.025	0	0	0	0	0	1	0	0	0	0	0	1	0.7667
69	2	4	4	1	0	5	1	34.2936	4	2				0.875	2	1	2	2	1	0.4455	1.375	1	1	1	1	0	0.3248	0.625	0	0	0	0	0	1
61	2	4	2	1	1	3	1	30.385	4	1	45	0	45	0.5	1	1	1	2	2	0.6567	0.075	0	0	0	1	1	0.6567	0.25	1	0	1	0	0	0.5924
63	2	4	3	0	0	7	0	31.1111	4	2				0.375	2	1	1	2	1	0.5846	0.001	1	1	1	1	1	0.2879	1	1	1	1	0	1	0.3979
63	2	4	2	0	0	3	1	24.1288	2	1	45	0	45	1	2	1	1	2	3	0.5846	1.125	1	0	0	1	1	0.5477	0.875	1	1	0	0	0	0.537
76	2	5	4	0	0	5	1	30.2978	4	2				2.25	3	2	3	2	1	0	0.015	1	1	0	1	2	0.2315	1.625	1	0	2	0	0	0.3721
34	1	3	2	0	0	1	1	32.872	4	2				0.875	2	1	2	2	1	0.4825	0.025	0	0	0	0	0	1	0	0	0	0	0	0	1
79	1	1	2	0	1	5	0	27.31	3	2				1.125	2	1	1	2	1	0.5846	0.005	1	0	0	1	0	0.5846	0.375	0	0	0	0	0	1
35	1	1	2	1	0	1	0	31.4359	4	2				0.5	2	1	2	2	1	0.4825	0	0	0	0	0	0	1	0.5	0	0	0	1	0	0.6937
69	2	1	3	1	0	5	0	26.8923	3	2				1.625	2	2	3	2	2	0	0.875	0	0	1	1	2	0.3961	0.25	0	0	1	0	1	0.6646
36	1	2	2	0	0	1	0	28.0863	3	1	0	2	120	0.125	1	1	2	2	1	0.5915	0	0	0	0	0	0	1	0	0	0	0	0	0	1
48	2	1	2	1	1	1	0	30.4218	4	2				0.625	2	1	2	2	1	0.4455	0.375	0	0	0	1	0	0.6937	0.875	0	0	0	0	1	0.7667
70	2	4	4	0	0	11	3	30.4688	4	2				1.25	2	1	2	3	3	0.3263	0.001	1	0	1	1	1	0.4455	0.25	1	0	0	0	0	0.6946
52	1	3	2	0	0	1	1	24.4418	2	2				0	1	1	1	2	2	0.6937	0.125	0	0	0	0	0	1	0	0	0	0	0	0	1
59	1	2	2	0	0	1	0	35.4938	4	1	0	8	480	0.5	2	1	1	2	1	0.5846	0.025	0	0	0	0	0	1	0.125	0	0	0	0	0	1
51	2	3	3	1	0	1	1	27.9421	3	2				0.375	1	1	1	2	1	0.6937	0.025	1	0	1	1	0	0.4825	0.375	0	0	0	0	0	1
60	1	4	2	0	0	5	0	27.7769	3	1	60	0	60	0	1	1	1	2	3	0.6937	0.125	0	0	0	0	0	1	0	0	0	0	0	0	1
70	1	4	2	0	1	5	1	21.5451	2	2				2.375	2	2	2	2	1	0.3248	0.175	1	1	1	1	0	0.3248	0	0	0	0	0	0	0
59	2	4	2	0	0	5	1	39.5448	4	2				1.375	2	1	2	3	2	0.3263	0.175	1	1	1	0	1	0.3979	1	1	1	1	1	0	0.3248
75	1	4	5	0	0	5	0	28.4005	3	2				0.25	1	1	2	2	1	0.5915	0.125	0	0	0	0	0	1	0.625	0	0	0	0	0	1
69	1	5	2	0	0	5	1	31.25	4	2				0.875	2	1	3	3	1	0.1396	0.002	0	2	1	1	1	0.1952	0	0	0	0	0	0	1
34	1	2	2	0	0	5	0	32.5964	4	2				0.5	2	1	1	2	1	0.5846	0.375	0	0	0	0	0	1	0.375	1	1	1	2	0	0.1687
62	1	4	2	0	0	5	1	25.3906	3	2				1.375	2	2	2	2	1	0.3248	0.175	1	1	1	2	2	0.0068	0.75	0	1	0	0	0	0.646
63	1	3	2	0	0	5	0	27.3982	3	2				0.375	1	1	1	2	1	0.6937	0.875	0	0	1	1	0	0.5915	0.375	1	0	0	0	0	0.6946
38	2	2	2	0	0	7	0	26.4915	3	1	0	1	60	0.75	1	1	2	2	2	0.5915	0.015	0	0	0	1	1	0.6567	0.375	0	0	0	0	0	1
54	2	2	1	0	0	4	0	25.3906	3	2				0.625	1	1	2	2	1	0.5915	0.005	0	1	0	0	0	0.646	0.5	0	0	0	1	1	0.6567
73	2	4	2	1	1	3	1	21.0962	2	2				1	1	1	1	3	2	0.2973	1.375	0	0	0	1	0	0.6937	0.25	0	0	0	0	1	0.7667
63	1	4	3	0	0	5	1	27.7634	3	2				0	1	1	1	2	1	0.6567	0.025	1	0	0	1	0	0.5846	0	0	0	0	0	0	1
68	1	4	2	0	0	5	1	28.4005	3	2				0.625	2	1	1	2	2	0.5846	1.125	1	0	1	0	1	0.5555	0.125	0	0	0	0	0	1
89	2	4	4	1	0	5	0			2				2.125	2	2	2	2	2	0.2879	0.025	1	0	0	0	0	0.6946	1.375	1	1	1	0	0	0.4348
58	2	2	2	0	0	1	1	27.3438	3	1	60	0	60	1	2	1	1	2	1	0.5846	0.125	0	0	0	0	0	1	0.5	0	0	0	0	0	1
77	2	4	4	1	0	5	1	32.872	4	2				1.125	2	1	1	2	1	0.5846	0.001	1	0	1	0	0	0.5924	1	0	1	1	1	0	0.4339
59	1	4	2	0	0	5	0	20.4152	2	2				0	1	1	1	2	4	0.6937	0	0	0	0	1	0	0.6937	0	0	0	0	0	0	1
44	2	2	2	0	0	1	0	28.3987	3	2				0.5	2	1	2	2	1	0.4825	0.005	0	0	0	1	0	0.6937	0	0	0	0	0	1	0.7667
66	2	4	2	0	1	5	1			2				1.75	2	2	3	2	3	0.0676	0.015	1	1	1	1	1	0.2879	1.5	1	1	1	0	1	0.3979
60	2	4	4	0	0	1	1			1	30	0	30	0	1	1	1	2	1	0.6937	1.125	1	1	1	1	2	0.1294	0.75	0	0	0	0	0	1
83	1	5	4	0	0	5	0	22.6562	2	2				0.25	1	1	1	2	2		0.075	1	0	1	0	0	0.5924	1.625	1	0	1	1	0	0.4825
69	2	4	4	0	0	5	1	26.3465	3	2				1	1	1	2	2	3	0.5546	1.375	1	1	0	0	0	0.537	2.125	1	1	1	1	1	0.2879
40	2	3	2	1	0	1	0	28.3987	3	1	120	0	120	0.25	1	1	1	2	2	0.6567	0.375	0	0	1	0	0	0.7015	0	0	0	0	0	0	1
63	2	5	4	0	0	3	1	36.3573	4	2				0.625	2	1	1	3	2	0.4285	0.625	1	0	0	1	0	0.5846	0.625	0	0	0	0	1	0.7667
53	1	3	4	0	0	5	0			2				0.125	1	1	1	2	1	0.6937	0.025	0	0	0	1	1	0.6567	0.25	0	0	0	0	1	0.7667
68	2	5	2	0	0	5	1	36.2897	4	2				0.5	2	1	2	2	1	0.4825	0.015	1	1	1	1	0	0.3248	0	0	0	0	0	0	0
42	1	1	2	0	0	1	0	28.7105	3	2				0	1	1	1	2	1	0.6937	0	0	0	0	1	1	0.6567	0.125	0	0	0	0	0	1
43	2	4	2	0	0	2	1	24.2188	2	2				1	1	1	1	2	2	0.6937	0.025	0	0	0	1	1	0.6567	0	0	0	0	0	1	0.7667
85	1	3	2	0	0	5	1	22.6627	2	2				1.75	2	2	2	2	1	0.2879	2.125	1	1	1	0	0	0.4348	0	0	0	0	0	0	0
52	2	4	2	1	0	11	1	27.5482	3	2				1.375	2	1	2	3	2	0.2894	0.125	0	0	0	0	1	0.7667	1	0	1	0	1	0	0.5361
69	2	5	4	0	0	5	1	25.763	3	2				0.375	2	1	1	2	1	0.5846	0.375	0	0	0	1	1	0.6567	0.25	0	0	0	0	0	1
34	1	2	2	0	0	1	0	23.9995	2	2				0.25	1	1	1	2	4	0.6937	0	0	0	0	0	0	1	0.125	0	0	0	0	0	1
57	2	3	1	0	0	1	0	26.1427	3	2				0	2	1	1	2	1	0.3891	0.001	1	0	0	1	2	0.3891	1.375	1	1	1	0	0	0.4348
59	2	3	3	0	0	5	0	19.736	2	2				0.875	1	1	1	2	3	0.6937	0.001	0	1	1	1	0	0.4339	0.5	0	0	0	0	0	1
24	2	2	1	0	0	1	1	20.2449	2	2				0.375	1	1	1	2	2	0.6937	0.025	0	0	0	1	0	0.6937	0.25	0	0	0	0	0	1
62	2	4	2	0	0	4	1	22.2656	2	2				1	2	2	2	2	3	0.3248	1.125	0	0	0	1	2	0.4982	0.5	1	0	0	0	0	0.6946
66	2	3	3	0	0	5	0	28.1943	3	1	45	0	45	0.875	1	1	2	2	2	0.5546	0.001	0	0	0	0	1	0.7667	0.5	0	0	0	1	2	0.4982
65	2	5	2	0	1	5	1	38.7097	4	2				0.5	2	2	2	2	3	0.2879	0.005	1	0	0	1	0	0.5846	0	0	0	0	0	0	1
48	2	4	2	0	0	1	1	36.9822	4	2				1.875	1	2	2	2	2	0.4339	0.075	0	1	1	0	0	0.5439	1.125	0	0	0	0	0	1
71	2	4	2	0	1	5	0	35.9375	4	2				0.25	2	1	1	2	1	0.5846	1.125	1	0	0	1	0	0.5846	1	1	0	0	0	0	0.6946
58	2	5	3	1	0	4	0	40.0573	4	2				1	2	1	1	2	1	0.5846	0.375	0	0	0	0	2	0.3679	0	0	0	0	0	0	0
33	2	1	3	0	0	4	0	19.3772	2	2				0	1	1	1	2	1	0.6937	0.025	0	0	0	0	0	1	0	0	0	0	0	1	0.7667
81	2	5	4	0	0	5	1	36.5126	4	2				1.375	2	2	2	2	2	0.3248	1.375	1	1	1	1	1	0.2879	0	0	0	0	0	0	0
75	2	4	3	0	0	5	0	25.5937	3	2				0	2	1	2	3	2	0.3263	1.125	1	1	0	1	0	0.427	0.625	0	0	1	0	0	0.7015
81	1	5	2	0	0	5	1	24.623	2	2				1	2	1	1	2	2	0.5846	0.375	0	0	0	0	0	1	0.125	1	0	0	0	0	0.6946
74	1	2	4	0	0	5	0	18.1138	1	2				0	1	1	1	2	2	0.6937	0	0	0	0	0	0	1	0.25	0	0	0	0	0	1
67	2	4	4	1	0	4	1	29.1363	3	1	0	1	60	1.25	2	1	2	2	2	0.4455	0.005	1	1	1	1	0	0.3248	0	0	0	0	0	0	0
69	2	1	2	0	1	5	0	26.4855	3	1	60	0	60	0.875	1	1	1	2	2	0.6567	0.075	0	0	0	1	2	0.4982	0	0	0	0	0	0	1
34	2	4	2	1	1	4	1	22.8329	2	2				1.25	2	2	3	3	1	0	0.375	1	0	0	0	1	0.6576	0	0	0	0	0	0	1
51	2	5	2	0	0	1	1	33.7693	4	2				0.625	1	1	1	2	2	0.6937	0.025	0	0	0	0	0	1	0.625	0	0	0	1	0	0.6937
56	2	3	2	1	0	3	1	31.6406	4	2				0.875	2	1	1	3	3	0.3915	0.875	1	0	1	2	2	0.1645	0	0	0	0	0	0	1
78	2	4	4	0	0	5	1	30.4878	4	2				1.625	2	2	2	3	2	0.1318	2.125	1	1	1	1	2	0.1294	0	0	0	0	0	0	0
85	2	4	4	0	0	5	0	26.4855	3	1	0	1	60	1.375	1	2	2	2	1	0.4339	1.375	1	0	0	1	0	0.5846	1.375	0	0	1	0	1	0.6646
74	1	4	2	0	0	5	0	25.7812	3	2				0.375	2	1	1	2	1	0.5846	0.001	1	1	0	1	0	0.427	0	0	0	0	0	0	0
85	1	4	4	0	0	5	1			2				2	2	2	2	2	1	0.3248	0.075	1	0	1	0	0	0.5924	1	1	1	1	0	0	0.4348
61	2	2	4	0	0	5	0	35.5999	4	1	0	1	60	0.25	1	1	1	2	1	0.6937	0.125	1	0	0	1	0	0.5846	0	0	0	0	0	0	1
64	2	3	2	0	0	3	1	28.9993	3	1	0	1	60	0.25	1	1	1	2	1	0.6937	0.005	1	0	0	0	0	0.6946	0.5	0	0	0	1	0	0.6937
58	2	3	2	0	0	5	1	37.9491	4	2				0.625	2	1	1	2	1	0.5846	0.075	1	1	1	1	0	0.3248	0.125	1	0	1	0	0	0.5924
81	1	3	2	0	0	5	0	24.4898	2	2				1.375	2	2	2	2	1	0.3248	1.125	1	0	1	0	0	0.5924	1.375	1	1	1	1	1	0.2879
41	2	3	1	0	0	1	1	23.4221	2	2				0.625	1	1	1	2	2	0.6937	0	0	0	0	0	0	1	0.125	0	0	0	1	0	0.6937
66	1	3	2	0	0	5	1	22.0386	2	1	45	0	45	0	1	1	1	2	1	0.6937	0	0	0	0	0	0	1	0.125	0	0	0	0	1	0.7667
46	2	3	3	1	0	3	1	26.6728	3	2				0	2	1	1	2	2	0.5477	1.375	1	0	1	2	2	0.1645	1.125	0	0	0	0	1	0.7667
56	1	1	2	0	0	1	0	37.2245	4	2				1.125	2	1	1	2	1	0.5846	0.625	1	0	0	0	2	0.4991	1	1	1	1	0	0	0.4348
53	1	3	2	0	1	1	1	22.3081	2	2				0.375	1	1	1	2	2	0.6567	0.375	0	0	1	1	1	0.5546	0.5	0	0	0	0	0	1
60	1	4	2	0	0	5	1	30.8463	4	2				0.5	2	2	2	2	2	0.3248	0.125	1	0	0	0	0	0.6946	0	0	0	0	0	0	1
75	2	5	4	0	0	3	1	33.7704	4	2				1.875	2	2	2	2	1	0.2879	1.375	1	1	1	2	0	0.1687	1.25	0	0	0	0	0	1
42	2	3	2	1	0	2	1	21.9363	2	2				0.25	1	1	1	2	1	0.6567	0.025	0	0	0	0	2	0.3679	0	0	0	0	1	0	0.6937
53	2	3	4	1	0	2	0	24.8358	2	1	45	0	45	1.25	1	1	1	2	2	0.6937	0.005	0	1	1	1	1	0.397	0.25	0	0	0	0	1	0.7667
31	1	1	1	0	0	1	0	28.075	3	2				0	1	1	1	2	2	0.6937	0.125	0	0	0	1	1	0.6567	0	0	0	0	0	0	1
75	1	2	4	0	0	5	0	23.8087	2	2				0.625	2	1	2	2	1	0.4825	0.075	1	0	0	0	1	0.6576	0.5	0	0	0	0	1	0.7667
70	2	5	2	0	0	5	1	26.9127	3	2				0.625	1	1	1	2	2	0.6937	0.075	1	0	0	1	1	0.5477	0.875	1	1	1	0	0	0.4348
65	2	3	3	0	0	5	0	27.5482	3	2				1.125	2	1	1	2	2	0.5846	0.375	0	0	0	0	0	1	1.125	0	1	0	1	0	0.5361
80	2	4	4	1	0	5	3	33.2937	4	2				1.75	2	2	2	2	1	0.2879	0.002	1	1	1	1	2	0.1294	2	1	1	1	0	1	0.3979
52	1	3	2	1	0	5	0	28.4091	3	2				0.5	2	1	1	3	2	0.4285	0.125	0	0	0	0	0	1	0	0	0	0	0	0	1
45	2	4	2	0	0	1	1	22.5827	2	2				0	1	1	1	2	2	0.6937	0.625	0	0	0	1	0	0.6937	0.25	0	0	0	0	0	1
75	2	5	2	0	0	5	0	30.385	4	2				1.125	2	1	2	2	3	0.4455	0	1	0	0	0	0	0.6946	1	1	0	0	0	1	0.6576
72	2	5	4	1	1	5	1	34.626	4	2				1.25	2	2	2	2	2	0.2879	1.375	1	1	1	2	1	0.1318	2	1	1	0	0	1	0.5
83	2	6	4	0	0	5	1			2				1	2	1	1	2	1	0.5846	2.375	1	1	1	1	1	0.2879	0	0	0	0	0	0	1
69	2	4	2	0	0	5	1	23.1911	2	2				0.75	1	1	1	2	2	0.6937	0.375	0	0	0	0	0	1	0	0	0	0	0	0	1
35	2	1	2	0	0	1	0	25	3	2				0.875	1	1	3	2	3	0.3712	0.125	0	0	0	0	0	1	0	0	0	0	0	0	1
78	1	4	2	0	0	5	0	27.9904	3	1	30	0	30	0.375	2	1	1	2	1	0.5846	0.875	1	0	0	1	1	0.5477	0.5	0	0	0	0	0	1
54	2	2	5	0	0	1	0	35.8782	4	1	30	0	30	0.625	1	1	1	2	3	0.6937	0.015	0	1	1	1	2	0.2385	0.375	0	0	0	0	1	0.7667
66	2	3	2	1	0	5	0	25.4028	3	1	30	1	90	0.625	2	1	1	3	2	0.3915	0.075	0	0	1	1	2	0.3961	0.125	0	0	0	0	0	1
54	2	4	3	1	0	4	0	20.5688	2	1	0	1	60	1	2	1	2	2	2	0.4455	0.075	0	0	1	0	1	0.6646	1.125	0	0	1	1	0	0.5915
27	2	2	2	0	0	1	1	22.5466	2	2				0	1	1	1	2	1	0.6937	0.125	0	0	0	1	0	0.6937	0	0	0	0	0	0	1
61	2	4	2	1	0	5	1			2				0.125	1	1	2	2	3	0.5546	0.005	0	0	0	1	0	0.6937	0.875	1	0	0	0	1	0.6576
87	1	4	4	0	0	5	0	24.0569	2	2				1.75	2	2	2	2	1	0.3248	2.125	1	1	1	1	0	0.3248	2.125	1	1	0	0	0	0.537
38	2	1	2	0	0	2	1	19.433	2	2				0.25	2	1	2	2	2	0.4825	0	0	0	0	0	0	1	0	0	0	0	0	0	1
51	2	4	5	0	0	5	1	37.3333	4	2				1.875	2	1	2	2	1	0.4825	0.175	1	1	1	1	0	0.3248	1.625	1	1	1	0	0	0.4348
58	1	4	2	0	0	4	1	27.7671	3	2				0.75	2	2	1	2	1	0.427	0.075	1	0	0	0	0	0.6946	0.625	0	0	0	0	0	1
76	2	5	2	0	0	5	1			2				3	1	2	2	3	1	0.2409	0.002	1	1	1	2	0	0.1687	0	0	0	0	0	0	0
58	2	4	2	0	0	5	0	23.634	2	2				1.5	1	1	1	2	2	0.6937	0.002	1	1	1	1	2	0.1294	1.875	0	0	0	0	0	1
54	2	3	2	0	0	11	1	21.9076	2	2				0.75	1	1	1	2	2	0.6937	0	0	0	0	0	0	1	0	0	0	0	0	0	1
37	2	3	3	0	0	4	0	23.7954	2	2				0	1	1	1	2	2	0.6937	0	0	0	0	0	0	1	0	0	0	0	0	0	1
65	1	4	2	0	0	5	0	29.0174	3	2				0.75	1	1	1	2	2	0.6937	0.625	1	0	0	1	0	0.5846	0.25	0	0	0	0	0	1
64	2	4	4	0	0	5	1	28.4444	3	2				1	2	1	2	2	2	0.4455	0.005	1	0	1	1	1	0.4455	0	0	0	0	0	0	1
57	2	1	3	0	0	1	0	33.3333	4	2				0.75	1	1	1	2	3	0.6937	0.625	1	0	0	2	0	0.4285	0	0	0	0	0	0	1
67	2	4	2	1	0	3	1	23.4375	2	2				0	1	1	1	3	2	0.5006	1.625	2	1	1	1	2	-0.1815	1	0	0	0	0	0	1
71	2	5	2	0	1	5	1	26.6728	3	2				3	3	3	3	3	2	0	0.875	1	0	1	1	2	0.287	0.5	1	0	0	0	0	0.6946
82	1	4	2	0	0	5	1	26.7229	3	2				0.5	1	1	1	2	1	0.6937	0.075	1	0	1	1	0	0.4825	1	1	1	0	0	0	0.537
58	2	3	2	0	0	1	1	30.7809	4	1	0	1	60	0.5	1	1	1	2	2	0.6937	0	0	0	0	1	1	0.6567	0.25	0	0	0	0	1	0.7667
65	2	4	2	0	0	3	1	24.3418	2	2				1.5	2	1	2	2	1	0.4825	0.875	0	0	0	0	2	0.3679	0.625	0	0	0	1	1	0.6567
47	1	1	2	0	0	1	0	39.1173	4	1	45	0	45	0.5	2	1	1	2	1	0.5846	0	0	0	0	0	0	1	0	0	0	0	0	1	0.7667
72	2	4	4	1	1	5	1	29.6173	3	2				0.875	1	1	1	2	1	0.6567	0.125	0	0	1	0	0	0.7015	0.375	0	0	0	0	0	1
48	2	2	2	0	0	1	1	31.2452	4	2				0	1	1	1	2	2	0.6937	0	0	0	0	1	0	0.6937	0.125	0	0	0	0	1	0.7667
73	2	4	4	0	0	5	0	28.4799	3	2				0.75	1	1	2	2	1	0.5915	1.125	1	0	1	0	2	0.397	0.375	0	0	0	1	1	0.6567
56	2	4	2	0	0	1	1	28.1969	3	2				0.5	1	1	1	2	1	0.6937	0.001	1	0	0	1	1	0.5477	0	0	0	0	0	0	0
75	2	4	4	0	0	5	0	27.5312	3	2				2.25	2	2	2	2	1	0.3248	0.125	0	1	1	1	0	0.4339	1.125	0	1	0	0	0	0.646
33	2	4	2	1	1	1	1	26.4236	3	1	30	0	30	1.125	1	1	1	2	1	0.6567	0.375	0	0	0	0	1	0.7667	0	0	0	0	0	1	0.7667
49	1	3	2	0	0	2	1	28.0816	3	2				1	3	2	2	2	1	0	1.625	1	1	1	1	2	0.1294	1.625	1	1	1	0	1	0.3979
65	2	4	2	1	0	5	0	24.4646	2	2				1	2	1	2	2	3	0.4455	0.875	1	0	0	1	2	0.3891	0.875	0	0	0	0	0	1
61	2	4	2	0	0	5	1			2				0.625	1	1	1	2	2	0.6937	0.125	1	1	1	0	1	0.3979	1.25	1	1	0	1	1	0.39
65	2	3	2	0	0	5	0	26.7698	3	2				2.125	1	2	2	3	1	0.2409	0.025	1	1	1	2	2	0.0068	1.375	0	0	0	0	2	0.3679
66	2	3	4	0	0	5	0	41.2454	4	1	45	0	45	1.375	2	1	2	2	2	0.4825	1.625	1	1	1	1	1	0.2879	0	0	0	0	0	0	0
48	2	2	2	0	0	1	0	37.2764	4	2				0.5	1	1	1	2	1	0.6567	1.375	0	0	0	0	1	0.7667	1.375	0	1	1	1	1	0.397
74	1	3	2	0	0	5	0	28.3848	3	2				0.125	1	1	1	2	2	0.6937	0.625	0	1	0	0	0	0.646	0.375	0	0	0	0	0	1
47	2	5	2	1	0	3	3	30.4076	4	2				1	1	1	1	2	1	0.6937	0.125	0	0	0	0	0	1	0.25	0	0	0	0	0	1
67	2	4	4	0	0	5	1	29.3848	3	2				0.125	1	1	2	2	2	0.5915	0.125	1	0	0	0	1	0.6576	0.75	1	0	0	0	0	0.6946
78	2	4	4	0	0	5	1	33.9844	4	2				0.25	2	1	1	2	2	0.5846	0.125	1	1	1	0	0	0.4348	1.25	1	1	1	1	0	0.3248
72	1	3	2	0	0	5	0	23.6614	2	1	30	0	30	0.875	2	2	2	2	2	0.2879	0.001	0	0	0	0	0	1	0.75	0	0	0	0	0	1
47	2	4	2	0	0	1	1	33.3083	4	2				0	1	1	1	2	2	0.4982	0.001	0	0	1	0	1	0.6646	0.5	1	0	1	1	0	0.4825
71	1	4	2	0	0	5	1	29.4118	3	2				1.5	2	2	2	2	2	0.3248	1.875	1	0	2	0	1	0.3352	0.875	1	0	0	0	0	0.6946
64	2	5	4	0	1	5	1	36.3108	4	1	30	1	90	1.75	2	1	2	2	1	0.4825	0.001	1	0	1	1	0	0.4825	0.5	0	0	0	0	1	0.7667
61	1	4	2	0	0	5	1	35.201	4	2				0.375	2	1	4	2	1		0.625	1	0	0	0	0	0.6946	0.375	0	0	0	0	0	1
68	2	4	4	1	0	3	1	34.6268	4	2				1.75	2	2	2	3	1	0.1318	0.025	1	1	1	1	0	0.3248	0	0	0	0	0	0	0
78	2	4	4	1	1	5	0	24.6094	2	1	30	0	30	2.75	2	3	3	2	2	0	0.275	1	2	1	1	1	0.0861	2.625	1	2	2	0	0	0.0463
75	2	5	4	1	0	5	1	32.8824	4	2				2	2	2	2	2	1	0.3248	1.875	1	1	1	1	2	0.1294	1.25	0	0	0	0	1	0.7667
80	2	5	4	1	0	5	1	27.5873	3	2				2.25	2	2	2	3	2	0.1687	0.875	1	1	1	2	1	0.1318	0.375	0	1	0	0	0	0.646
58	2	4	2	1	0	2	1	39.0368	4	2				1.25	2	2	2	3	2	0.1687	0.001	1	1	1	1	0	0.3248	0.625	0	0	1	0	0	0.7015
81	2	3	1	0	0	5	1	21.4844	2	2				1.125	2	1	1	2	2	0.5846	0.125	1	1	1	1	1	0.2879	0.25	0	0	0	0	0	1
64	1	4	2	0	0	7	1	27.6817	3	1	45	0	45	0.75	2	1	2	2	1	0.4825	0.875	1	0	0	1	0	0.5846	0.625	0	0	0	0	1	0.7667
57	1	4	2	0	0	4	0	26.0276	3	2				0.125	1	1	1	2	1	0.6937	0.075	1	1	1	0	0	0.4348	0.375	0	0	1	1	0	0.5915
75	1	5	4	0	0	5	1	29.903	3	2				0.75	2	1	2	2	1	0.4825	0.125	1	1	0	0	0	0.537	1.75	1	1	1	1	0	0.3248
52	2	2	4	0	0	1	0	31.25	4	2				1.125	2	1	2	2	1	0.4825	0.625	1	0	0	0	0	0.6946	0.875	0	0	0	2	1	0.5006
59	2	4	2	1	0	7	0	24.9135	2	2				2	2	2	2	2	1	0.2879	1.625	1	1	1	1	2	0.1294	1.625	1	1	1	0	1	0.3979
72	2	4	4	0	0	5	0	24.6548	2	2				1	2	1	1	2	2	0.5846	0.875	1	0	1	1	1	0.4455	0.375	0	0	1	0	0	0.7015
74	1	6	2	0	0	5	1	28.3937	3	2				1.125	2	1	2	2	1	0.4825	0.625	1	0	0	1	0	0.5846	0.875	0	1	0	0	9	0
63	2	3	2	0	0	3	1	31.6404	4	1	30	0	30	0.625	1	1	2	2	1	0.5915	0.125	1	0	1	1	1	0.4455	0.25	0	0	0	0	0	1
60	1	3	3	1	1	7	0	22.5896	2	2				0.375	2	1	2	2	1	0.4455	0	1	1	2	0		0.2145	1	1	1	1	1	1	0.2879
60	1	3	2	0	0	5	0	35.4979	4	2				0.25	1	1	1	2	1	0.6937	0	0	0	0	1	1	0.6567	0.375	0	0	0	0	0	1
54	2	3	2	1	0	1	0	25.8876	3	2				0.25	1	1	1	2	1	0.6937	0.025	0	0	0	0	1	0.7667	0.625	1	1	1	1	1	0.2879
66	1	6	2	0	0	5	1			2				0.5	1	1	1	2	2	0.6937	0.375	0	0	0	0	9	0	1	0	0	1	0	0	0.7015
77	2	5	4	1	0	5	1	28.9062	3	2				1.875	2	1	1	2	1	0.3891	0.175	1	0	0	2	1	0.3915	2.375	1	1	1	0	1	0.3979
46	2	4	2	1	1	4	1	25.8065	3	2				1.25	2	3	1	3	2	0.0079	0	1	0	1	0	0	0.5924	0	0	0	0	0	0	1
38	2	1	2	0	0	1	0	19.9219	2	1	0	1	60	0	1	1	1	2	1	0.6937	0	0	0	0	1	0	0.6937	0	0	0	0	0	1	0.7667
39	1	3	2	0	0	4	1	26.9598	3	2				0	2	1	1	2	1	0.5477	0.375	1	0	0	1	0	0.5846	0	0	0	0	0	0	1
64	1	3	2	0	0	5	1	27.8852	3	1	0	1	60	0.5	1	2	2	2	1	0.397	0	0	0	0	0	0	1	0.125	0	0	0	0	0	1
58	1	3	2	0	0	1	1	33.9493	4	2				0.25	1	1	1	2	1	0.6937	0	0	0	0	0	0	1	0.125	0	0	0	0	0	1
75	2	5	4	0	0	5	1	25.6312	3	2				0.5	1	1	1	2	1	0.6937	0.625	1	0	1	1	9	0	0	0	0	0	0	0	0
82	2	5	4	0	0	5	1	21.5019	2	2				0.625	2	1	1	2	1	0.5846	0.025	0	0	0	0	1	0.7667	1.5	1	1	1	1	1	0.2879
57	1	4	2	0	0	1	1	27.9421	3	2				0.625	1	1	1	2	1	0.6937	0.875	0	0	0	0	0	1	0.375	0	0	0	0	0	1
26	2	1	1	0	0	9	2	28.764	3	2				1.5	2	1	2	2	1	0.4825	0.125	1	0	1	1	1	0.4455	1.125	0	0	0	0	0	1
79	1	4	2	0	0	5	0	30.8596	4	2				2	2	3	2	2	2	0.123	1.125	1	0	1	0	0	0.5924	0	0	0	0	0	0	1
48	2	3	1	0	0	4	1	27.31	3	2				0.375	2	1	1	2	1	0.5846	0.005	1	0	0	0	0	0.6946	0.25	0	0	0	2	0	0.2973
76	2	4	2	0	0	5	1	25.0995	3	2				2	2	1	2	2	2	0.4455	1.625	1	1	1	0	0	0.4348	2	1	1	1	1	1	0.2879
64	1	4	2	0	0	7	1	32.9796	4	2				0.75	2	1	1	2	2	0.5846	1.125	1	1	1	1	0	0.3248	0.5	1	1	1	0	0	0.4348
49	1	3	1	0	0	1	0	28.3266	3	2				0.125	1	1	1	2	2	0.6567	0.025	0	0	0	0	0	1	0	0	0	0	1	1	0.6567
37	2	2	2	1	0	1	0	31.245	4	2				1.375	2	2	2	2	1	0.2879	0.002	1	1	1	2	2	0.0068	1.5	1	1	1	1	1	0.2879
29	1	2	1	1	1	1	0	35.2673	4	2				0	1	1	1	2	2	0.6567	0.015	1	1	1	2	1	0.1318	0.5	0	0	0	1	1	0.6567
52	2	3	4	1	1	3	1	43.4385	4	2				2	2	1	2	2	2	0.287	0.225	1	1	1	2	2	0.0068	1.875	1	1	1	2	2	0.0068
76	2	6	4	1	1	5	1	28.578	3	2				2.375	2	2	2	3	2	0.1318	0.175	1	1	1	1	1	0.2879	0.875	1	1	1	2	1	0.1318
53	2	4	2	1	1	3	1	32.4467	4	2				0.625	2	1	3	2	2	0.1003	0.015	1	0	1	1	2	0.287	2	1	1	1	1	1	0.2879
90	2	4	4	0	0	5	1	30.4832	4	2				1	2	1	1	2	1	0.5846	0.002	1	1	1	2	1	0.1318	2.125	1	2	1	1	0	0.123
55	2	4	2	1	1	4	0	24.4352	2	1	45	0	45	1.375	2	2	2	2	1	0.2879	2.375	1	1	1	1	2	0.1294	2.125	1	1	1	1	0	0.3248
83	2	5	4	0	0	5	0			2				1.375	2	2	2	2	1	0.3248	1.875	1	1	0	1	1	0.39	1.5	1	1	0	1	0	0.427
57	2	5	1	0	0	3	0			2				1.375	2	1	1	3	1	0.3915	0.075	1	1	1	2	1	0.1318	1.375	1	0	1	2	1	0.2894
50	2	3	5	1	1	4	1	26.8352	3	2				0.125	1	1	1	2	1	0.6937	1.375	0	0	1	1	2	0.3961	0.625	0	1	1	1	0	0.4339
49	2	4	4	0	0	1	0	24.1288	2	2				1.25	2	1	1	2	1	0.5846	0.875	1	0	1	2	2	0.1645	0.875	1	0	0	1	1	0.5477
71	2	5	2	0	0	5	0	32.0312	4	1	0	1	60	2.625	2	2	2	3	1	0.1687	0.025	1	2	1	2	2	-0.0943	2	1	2	2	2	2	-0.1467
73	2	5	4	1	0	5	0			2				2.25	2	2	3	3	2	0	2.375	1	2	2	2	2	-0.1467	2.75	1	2	2	2	2	-0.1467
79	2	5	2	0	0	5	1	24.1415	2	2				2.25	2	2	2	3	1	0.1318	1.625	1	1	1	2	1	0.1318	2.5	2	1	1	2	1	-0.1791
81	1	4	2	0	0	5	1	25.1559	3	2				0.625	2	2	2	2	1	0.3248	1.125	1	1	1	1	9	0	1	1	1	0	1	9	0
66	1	4	4	0	1	5	1	28.6851	3	2				1	1	1	1	2	2	0.6567	0.125	0	1	1	1	1	0.397	1.375	1	1	1	1	0	0.3248
76	2	5	2	0	1	5	1			2				1.375	2	1	2	2	1	0.4825	2.875	2	2	2	2	2	-0.4963	1.375	1	1	0	2	0	0.2708
82	2	4	2	1	1	5	1	23.3091	2	2				0.625	1	1	1	2	1	0.6567	0.001	1	0	0	1	2	0.3891	1.625	1	1	1	2	1	0.1318
66	2	4	4	0	1	5	1	38.0548	4	2				1	2	1	1	2	1	0.3891	0.015	1	1	1	1	2	0.1294	1.125	1	1	1	2	2	0.0068
77	2	4	4	0	1	5	1	26.9531	3	2				2.5	3	2	3	2	2	0	2.875	2	2	2	1	0	-0.3074	2.25	1	2	2	1	2	-0.1584
76	2	4	4	0	0	5	1	32	4	2				1.875	2	2	2	3	2	0.1687	2.375	1	1	1	1	2	0.1294	1.75	1	0	0	1	1	0.5477
46	1	4	2	0	0	7	1	29.4023	3	2				1.125	2	1	2	3	1	0.3263	1.125	1	1	0	1	1	0.39	1	1	0	1	2	2	0.1645
72	1	4	2	0	0	5	0	40.0577	4	2				1.5	2	1	2	2	1	0.4825	1.625	1	2	1	1	0	0.123	1.125	1	0	0	1	0	0.5846
64	1	2	2	0	0	5	0	33.6221	4	2				0.875	1	2	2	3	1	0.2778	1.375	1	0	0	1	0	0.5846	2.125	1	1	1	2	0	0.1687
76	2	6	4	0	0	5	1	32.4547	4	1	0	1	60	1.375	2	2	2	2	1	0.3248	1.875	1	1	1	1	1	0.2879	1	0	0	0	1	0	0.6937
55	2	4	2	1	0	1	1	25	3	2				0.25	1	1	1	2	1	0.6567	0.125	1	1	1	1	1	0.2879	1.875	1	1	1	2	1	0.1318
62	2	4	2	0	0	5	1	25.0762	3	2				0	1	1	1	2	2	0.6567	0.625	0	0	0	1	1	0.6567	0.75	0	0	0	1	1	0.6567
49	1	4	2	0	0	1	0	30.1194	4	2				0.75	1	2	2	2	1	0.4339	0.025	0	0	0	1	0	0.6937	2	0	1	1	1	1	0.397
56	2	5	2	1	0	1	1	22.68	2	1	30	0	30	1.375	1	1	2	2	1	0.5915	0.175	1	1	1	1	9	0	2.125	2	2	2	2	1	-0.3326
43	2	4	3	1	0	1	1	22.0386	2	2				0	1	1	1	2	1	0.6937	1.125	1	1	1	1	1	0.2879	0.375	1	1	1	2	1	0.1318
73	1	4	2	0	0	5	1			2				0.875	2	2	1	2	1	0.427	0.015	1	1	1	1	0	0.3248	1	1	0	0	1	0	0.5846
70	1	4	2	0	0	5	1	31.25	4	2				1.25	2	1	1	2	2	0.5846	1.875	1	1	0	1	0	0.427	0.875	1	1	1	2	0	0.1687
69	2	4	4	1	0	5	1			1	45	0	45	1.75	2	2	2	3	1	0.1687	1.625	1	1	1	1	0	0.3248	1.75	1	1	1	1	1	0.2879
55	2	3	2	1	1	4	1	24	2	2				0.25	1	1	1	2	1	0.6937	0.005	1	0	1	1	2	0.287	0.625	0	0	0	1	1	0.6567
44	2	3	2	0	0	1	1	25.2595	3	1	45	0	45	0	1	1	1	2	1	0.6937	0.125	1	0	0	1	0	0.5846	0	1	0	0	1	0	0.5846
70	2	4	4	1	0	5	1	29.9688	3	2				0.625	2	1	2	2	4	0.4825	0.125	1	0	1	2	2	0.1645	1.375	1	0	1	1	0	0.4825
53	2	3	2	1	1	1	1	30.2978	4	2				1.375	2	1	2	2	2	0.287	1.625	1	1	1	1	2	0.1294	1.875	1	1	1	2	1	0.1318
75	2	4	1	0	0	5	0	22.5827	2	2				0.375	2	1	1	2	2	0.5477	0.005	1	0	0	1	0	0.5846	1.625	1	1	1	1	9	0
55	1	2	2	0	0	4	1	24.4898	2	2				1.375	2	2	2	2	1	0.2879	1.625	0	1	1	1	0	0.4339	0.5	0	0	0	1	1	0.6567
62	2	4	2	1	0	3	1	29.5159	3	1	0	2	120	0.25	1	1	1	2	1	0.6567	0.375	0	0	0	1	1	0.6567	1.5	1	0	1	2	1	0.2894
73	2	5	3	0	0	11	1			2				0	1	1	1	2	2	0.6937	0.125	1	1	0	1	0	0.427	0.125	0	0	0	1	0	0.6937
58	2	5	4	0	0	3	1	33.3276	4	2				0.5	1	1	1	2	1	0.6937	0.015	1	0	0	1	1	0.5477	0.875	1	1	1	2	2	0.0068
69	2	4	2	1	0	5	0	18.5911	2	2				1	2	2	2	2	1	0.3248	1.625	1	1	1	2	2	0.0068	1.5	1	1	1	1	1	0.2879
85	2	4	1	1	1	5	1	21.4844	2	2				2	2	2	2	3	1	0.0068	0.125	0	0	2	1	2	0.2094	0.5	1	1	1	1	1	0.2879
73	2	5	4	0	0	5	1	23.6713	2	1	30	0	30	0.25	2	1	2	3	2	0.3263	1.125	1	1	1	1	0	0.3248	0.75	1	0	0	2	0	0.4285
78	2	4	4	1	0	5	1	24.8777	2	2				1.25	2	2	2	2	1	0.2879	0.175	1	1	0	1	2	0.2315	0.5	1	1	1	1	0	0.3248
53	2	3	2	0	0	3	1	29.5858	3	1	45	0	45	0.5	1	1	1	2	1	0.6937	1.125	1	0	1	1	2	0.287	0.625	0	0	0	1	0	0.6937
71	2	5	2	1	0	5	1	24.8889	2	2				3	2	2	2	2	2	0.3248	2.875	1	1	1	1	1	0.2879	3	2	2	2	1	0	-0.3074
43	2	4	2	1	0	1	1	20.202	2	1	90	0	90	0.375	1	1	1	2	1	0.6937	0.375	0	0	0	1	1	0.6567	0.375	0	0	0	1	1	0.6567
49	2	1	2	0	1	1	0	23.3844	2	2				0.625	1	1	1	2	2	0.4982	0.075	1	0	1	1	0	0.4825	0.5	0	0	0	1	0	0.6937
72	2	5	2	1	1	5	1	23.3091	2	2				2.25	2	2	2	3	1	0.1318	0.225	1	2	2	2	2	-0.1467	2.25	1	1	1	2	1	0.1318
66	2	4	2	0	0	3	1	29.6665	3	2				0	1	1	1	2	2	0.6937	0	0	0	0	1	0	0.6937	0.125	0	0	0	1	9	0
63	2	4	2	0	0	4	1	28.5075	3	1	40	0	40	1.125	1	1	1	2	1	0.6937	1.875	1	1	1	1	2	0.1294	1.75	1	1	1	1	2	0.1294
57	2	4	2	0	1	5	1	23.833	2	2				0.875	2	1	1	2	2	0.5846	0.125	1	1	1	2	1	0.1318	0.125	1	0	0	1	1	0.5477
73	2	4	2	0	0	3	3	21.2585	2	2				0.375	1	1	1	2	3	0.6937	0.625	1	0	0	1	1	0.5477	0.5	1	0	1	1	1	0.4455
65	2	4	2	0	0	5	1	26.8386	3	2				0.25	1	1	1	2	1	0.6567	0	0	0	0	1	1	0.6567	0.125	0	0	0	1	0	0.6937
54	2	4	2	0	0	4	1	38.5675	4	2				1.5	2	1	1	3	1	0.4285	1.125	1	0	0	1	1	0.5477	2	1	1	1	1	0	0.3248
62	2	4	2	1	0	7	1	23.2446	2	2				1.25	2	1	2	3	1	0.2894	2.125	1	1	1	2	2	0.0068	2	1	1	1	2	2	0.0068
78	2	5	2	0	0	5	0	35.3798	4	2				1	2	2	2	2	2	0.3248	0.002	2	1	1	1	1	-0.0566	1.875	1	1	1	1	1	0.2879
50	2	4	3	1	1	7	1	37.5924	4	2				2.375	2	2	2	3	3	0.1318	0.225	1	1	2	2	2	-0.1127	2.125	1	1	1	2	2	0.0068
59	1	4	2	0	0	2	1	32.912	4	2				0.25	2	1	1	2	1	0.5477	0.125	1	1	0	1	1	0.39	0.5	0	0	0	1	0	0.6937
70	2	2	3	0	0	5	0	26.6728	3	2				1.625	2	2	2	2	2	0.3248	1.625	1	1	1	1	1	0.2879	1.25	1	1	1	1	1	0.2879
67	2	4	2	1	0	5	1	23.7253	2	2				1.5	2	1	2	2	1	0.4825	1.625	1	0	0	2	1	0.3915	1.25	0	1	1	1	1	0.397
49	2	3	4	1	1	4	1	20.1951	2	2				2.125	2	1	2	2	1	0.287	2.375	1	1	1	2	2	0.0068	0.875	0	0	0	1	1	0.6567
42	2	4	1	1	0	7	3	26.1286	3	2				1.375	1	1	3	2	1	0.3343	1.625	1	0	1	2	2	0.1645	1.875	2	1	2	1	2	-0.3011
62	2	4	4	1	1	3	1	29.271	3	1	45	0	45	0.375	1	1	1	2	3	0.4982	0.125	0	1	0	1	1	0.4991	1	1	1	1	1	1	0.2879
66	2	4	2	0	0	3	1	27.5312	3	2				1.125	2	1	2	2	2	0.4455	0.015	1	0	1	1	1	0.4455	3	2	2	2	2	1	-0.3326
57	1	1	2	0	1	1	0	26.7755	3	2				1.25	2	1	1	2	1	0.5846	0.125	1	0	0	1	0	0.5846	0.75	1	0	0	1	0	0.5846
38	1	2	2	1	0	1	1	26.6436	3	2				0.25	1	1	1	2	1		0.075	0	1	1	1	0	0.4339	0.375	0	0	0	1	0	0.6937
50	2	4	2	1	1	5	1	24.9199	2	2				2	2	2	2	3	1	0.0068	0.025	1	1	1	2	2	0.0068	1.75	1	1	1	1	1	0.2879
61	2	4	4	1	1	5	1	49.5351	4	2				1.875	2	1	2	2	1	0.4455	0.225	1	1	1	1	2	0.1294	1.625	1	1	1	1	1	0.2879
65	2	4	2	1	1	11	3	28.6851	3	2				2.5	2	1	1	3	2	0.2666	2.375	1	0	0	1	0	0.5846	1.714	1	1	1	2	0	0.1687
71	2	5	4	0	1	5	1	34.2466	4	2				1.875	2	1	1	2	2	0.5477	0	1	1	1	2	1	0.1318	1.875	1	1	1	1	1	0.2879
76	2	4	4	1	0	5	1	27.5482	3	2				2.375	1	2	2	3	2	0.1159	2.375	1	1	2	1	1	0.0676	2.375	1	1	1	1	1	0.2879
69	2	2	4	0	0	5	3	33.3205	4	2				1.125	2	2	2	2	2	0.2879	2.375	1	1	1	1	0	0.3248	2.25	1	1	1	1	1	0.2879
37	2	1	2	1	0	1	0	25.9516	3	2				0.375	2	1	2	2	1	0.4825	0.375	0	0	0	1	0	0.6937	1.25	1	1	1	1	1	0.2879
51	1	5	3	1	0	5	1			2				2.125	2	2	1	2	1	0.427	0.015	1	1	1	1	1	0.2879	1.875	1	1	1	2	2	0.0068
66	2	4	4	1	1	5	0	29.2969	3	2				1.625	2	2	2	2	2	0.2879	1.875	1	1	1	1	1	0.2879	2.25	2	1	1	2	2	-0.2369
75	2	5	4	1	0	5	1	22.806	2	1	0	3	180	0	1	1	1	2	1	0.6567	0.375	1	0	1	1	2	0.287	0.125	0	0	0	1	2	0.4982
59	2	4	2	0	0	3	1	39.8199	4	1	0	1	60	1.875	2	1	2	2	1	0.4455	0.002	1	1	1	1	2	0.1294	1.5	0	0	0	1	2	0.4982
63	2	4	2	1	0	5	1	26.7759	3	2				1.25	2	1	1	2	1	0.3891	0.125	1	1	1	1	2	0.1294	1	1	1	1	1	1	0.2879
62	2	4	2	1	0	5	1	23.8054	2	1	0	2	120	0.5	1	1	1	2	1	0.6567	0.001	0	0	0	1	1	0.6567	1.5	1	1	1	2	1	0.1318
46	1	3	2	0	0	1	1	29.4023	3	2				0	1	1	1	2	1	0.6937	0	0	0	0	1	2	0.4982	0	0	0	0	1	1	0.6567
59	2	4	2	1	1	3	1	57.7778	4	2				1.75	3	2	2	2	1	0	1.125	1	0	1	1	1	0.4455	1.875	1	1	1	1	2	0.1294
55	1	3	2	0	0	5	0	35.4308	4	2				0.625	1	1	2	2	2	0.5915	1.875	1	1	1	2	1	0.1318	0.125	0	1	0	1	0	0.5361
56	2	4	2	1	1	1	1	30.0215	4	2				0.625	2	1	1	2	1	0.5477	0.001	1	0	1	1	0	0.4825	0	0	0	0	1	0	0.6937
89	2	5	4	0	0	5	1			2				2	2	2	2	2	1	0.3248	0.003	0	2	2	1	1	0.0084	2.75	1	1	1	1	0	0.3248
63	2	4	2	1	0	1	1	35.2617	4	2				1.5	2	2	2	3	1	0.1318	0.075	1	1	1	1	9	0	1.875	1	1	1	1	1	0.2879
58	2	4	2	0	1	4	0	30.2978	4	2				1.25	2	2	2	3	1	0.1687	0.875	1	1	1	1	1	0.2879	2.125	1	1	1	2	0	0.1687
83	2	5	4	1	1	5	1	22.9719	2	2				2.25	2	3	3	3	2	0	0.015	1	1	1	1	0	0.3248	1.75	0	1	1	1	0	0.4339
100	2	5	4	0	0	5	1	34.1837	4	2				1.875	2	3	3	2	1	0	0.175	1	2	2	1	0	-0.0637	2.25	1	2	2	1	0	-0.0637
47	2	4	2	1	0	1	0	32.4467	4	2				1.625	1	2	1	2	1	0.4991	0.002	1	1	1	2	2	0.0068	1.125	0	1	0	1	1	0.4991
63	2	5	4	0	1	11	1			2				2.25	2	2	2	2	1	0.2879	0.002	1	1	1	2	1	0.1318	1.875	1	1	1	1	1	0.2879
59	1	4	2	0	0	4	1	29.2969	3	2				0.625	2	1	1	2	1	0.5846	0.175	0	0	0	2	1	0.5006	1.125	0	1	1	1	1	0.397
82	2	5	4	1	1	5	1			2				1.875	2	1	2	2	2	0.4455	0.125	0	1	1	1	1	0.397	1.375	1	1	1	1	1	0.2879
64	2	3	2	1	1	5	0			2				2.5	2	2	2	2	1	0.2879	2.125	1	1	1	1	2	0.1294	2.25	1	1	1	1	2	0.1294
74	2	5	4	1	1	5	1			2				1.75	2	2	2	3	2	0.0068	1.875	1	1	1	1	2	0.1294	2.625	1	1	1	2	1	0.1318
85	2	5	2	1	1	5	0	33.7604	4	2				2	2	2	2	2	2	0.2879	0.225	2	2	2	2	2	-0.4963	2.5	1	1	2	2	1	-0.0549
73	2	4	2	0	0	5	0	24.974	2	1	0	1	60	0.125	1	1	1	2	3	0.6937	0	0	0	0	1	1	0.6567	0	0	0	0	1	0	0.6937
57	2	3	2	1	1	3	0	27.3438	3	2				1.5	2	2	2	2	1	0.1294	0.015	1	1	1	2	2	0.0068	1.5	1	1	1	1	2	0.1294
71	1	5	2	0	0	5	1	25	3	2				1.125	2	1	1	2	1	0.5846	0.875	1	0	0	2	1	0.3915	1.5	1	1	1	1	1	0.2879
55	2	4	2	1	1	3	1	33.0579	4	2				0.625	1	1	2	2	1	0.5546	0.015	1	1	1	1	1	0.2879	0.5	1	0	0	1	2	0.3891
70	1	3	2	1	1	5	1	24.5089	2	2				1	1	1	1	2	1	0.6567	0.875	1	0	0	1	2	0.3891	1.125	0	0	0	1	1	0.6567
80	2	4	1	0	1	5	0	24.2188	2	2				1.25	2	2	2	2	1	0.3248	0.075	1	0	0	1	0	0.5846	1.25	1	1	1	1	0	0.3248
70	2	4	2	0	0	5	1	25.3906	3	2				2.125	2	2	3	2	2	0.1045	2.375	1	1	1	2	0	0.1687	2.5	2	9	9	2	0	0
56	2	4	4	0	1	5	1	34.6667	4	2				2	2	2	2	2	2	0.2879	0.015	1	0	1	1	2	0.287	1.625	0	9	9	1	9	0
64	2	5	2	0	0	11	1	37.0447	4	2				0.75	2	1	2	2	1	0.4825	0.015	0	2	0	1	0	0.3342	1.375	1	0	0	1	1	0.5477
75	2	5	4	0	1	5	1	24.7768	2	2				1.125	2	2	2	2	1	0.2879	0.002	1	1	1	2	2	0.0068	1.625	1	1	1	1	1	0.2879
52	1	4	2	1	1	5	1	28.9062	3	2				0.875	2	2	2	2	1	0.2879	0.002	1	1	1	2	2	0.0068	1.75	1	1	1	2	2	0.0068
63	2	4	2	0	0	11	3	27.968	3	2				1.625	2	2	2	2	3	0.2879	1.375	1	1	1	1	1	0.2879	0.25	0	0	0	1	0	0.6937
55	2	5	2	1	1	5	1	45.8436	4	2				1.75	2	2	2	3	1	0.0068	2.125	1	1	1	2	2	0.0068	1.75	1	1	1	1	1	0.2879
63	2	5	1	0	0	5	1	25.2994	3	2				1.625	2	2	2	2	1	0.2879	0.015	1	1	1	1	0	0.3248	1.5	1	1	1	2	0	0.1687
58	1	4	2	0	0	1	1	32.112	4	1	0	6	360	0	2	1	1	2	1	0.5846	0.015	1	0	1	1	2	0.287	1.125	1	1	1	1	1	0.2879
51	2	2	1	1	1	4	0	27.5482	3	2				1.875	2	1	2	2	2	0.4455	2.125	1	1	1	1	2	0.1294	2	1	1	1	1	0	0.3248
76	2	5	4	0	0	5	1	28.8415	3	1	60	0	60	1.625	2	1	1	3	1	0.4285	0.002	2	1	1	2	2	-0.2369	2.125	1	1	1	1	1	0.2879
54	2	4	2	0	0	7	1	22.719	2	2				0.25	2	1	2	3	1	0.3263	0.175	1	1	1	1	2	0.1294	1.125	1	1	1	2	1	0.1318
80	2	4	4	0	0	5	1	28.125	3	2				2.25	2	2	2	2	2	0.3248	1.625	1	1	1	1	0	0.3248	1.375	1	1	1	1	0	0.3248
72	2	4	4	1	1	5	0	28.0404	3	2				1.375	2	1	2	2	1	0.4455	1.875	1	1	1	2	2	0.0068	1.875	1	1	1	2	2	0.0068
59	2	2	2	1	0	3	1	22.2137	2	2				1.125	2	1	2	2	1	0.4455	0.375	0	0	0	2	2	0.1354	1	0	0	0	2	1	0.5006
67	2	4	2	0	0	5	1	29.9688	3	1	45	0	45	0.75	1	1	2	2	1	0.5915	0.625	0	0	0	1	1	0.6567	0.375	1	0	1	1	9	0
63	2	3	4	0	0	5	0	27.2392	3	1	60	1	60	0.625	2	1	2	2	1	0.4825	0.005	0	0	1	1	1	0.5546	0.75	0	0	0	2	1	0.5006
63	1	4	2	1	0	5	1	24.281	2	2				1.125	2	2	2	2	2	0.2879	0.015	1	1	1	1	2	0.1294	0.25	0	0	0	1	0	0.6937
63	2	4	2	1	0	5	1	32.8892	4	2				0.25	1	1	1	2	2	0.6567	0.875	1	0	1	2	1	0.2894	1.25	2	2	2	1	2	-0.335
72	2	4	2	0	0	5	1	24.9199	2	2				0.25	1	1	2	2	1	0.5546	0.025	1	0	1	1	2	0.287	0.125	0	0	0	1	1	0.6567
58	2	4	2	1	0	1	1	24.0344	2	2				0.875	1	1	2	2	2	0.5546	0.175	0	1	1	1	1	0.397	1.875	1	1	1	1	2	0.1294
72	2	6	4	1	1	5	1	31.9922	4	1	30	0	30	1.875	2	1	2	3	1	0.2894	0.225	1	1	1	2	1	0.1318	2.125	1	1	1	2	2	0.0068
68	1	4	2	0	0	5	0	23.1481	2	1	0	1	60	0.125	1	1	1	2	2	0.6937	0.005	0	0	0	1	1	0.6567	1	0	0	1	1	0	0.5915
40	2	2	2	1	0	1	0	27.6361	3	2				0.25	1	1	1	2	2	0.6937	0.025	0	1	0	1	0	0.5361	1.125	1	1	0	1	1	0.39
63	2	5	2	0	0	3	1	31.5301	4	2				0.375	1	1	1	2	1	0.6937	0.875	1	0	0	1	1	0.5477	2	1	0	1	1	1	0.4455
45	1	2	1	0	0	4	1	24.6755	2	1	0	2	120	0	2	1	2	2	2	0.4455	0.005	1	1	1	1	1	0.2879	0.125	0	0	0	1	1	0.6567
70	1	4	2	0	0	5	0	28.6851	3	1	60	1	60	0	1	1	1	2	1	0.6937	0.025	0	0	0	2	1	0.5006	1.375	1	1	1	2	2	0.0068
67	2	5	2	0	0	5	1	29.9376	3	2				0.125	1	1	1	2	1	0.6567	1.625	1	0	0	1	2	0.3891	1.5	1	1	1	1	1	0.2879
36	2	2	2	1	1	1	1	19.7239	2	2				0.875	2	1	2	2	1	0.4455	0.015	1	1	1	1	1	0.2879	1.25	1	1	1	1	1	0.2879
27	2	2	2	1	0	4	1	26.8136	3	2				1.25	2	2	2	2	1	0.2879	0.001	1	1	0	1	1	0.39	1.125	0	0	0	2	1	0.5006
84	2	4	4	0	0	5	1	33.7325	4	2				1.125	1	1	1	2	1	0.6937	0.125	0	0	1	1	0	0.5915	1.125	1	0	1	1	1	0.4455
73	2	4	3	0	0	5	3	28	3	1	60	0	60	1.25	2	2	2	2	3	0.3248	1.375	1	1	1	1	2	0.1294	1	1	1	1	1	1	0.2879
77	2	5	4	1	1	11	3	34.6268	4	2				1.875	2	2	2	3	1	0.1318	0.015	1	0	1	2	1	0.2894	2	1	1	1	2	1	0.1318
68	2	5	2	1	1	5	1	35.0589	4	2				1.375	2	1	2	2	2	0.4825	0.175	1	1	1	1	1	0.2879	2	1	1	1	1	2	0.1294
55	2	4	3	0	0	1	0	27.3438	3	2				1.25	2	1	2	2	2	0.4455	1.375	1	1	1	1	1	0.2879	1.25	1	1	1	1	1	0.2879
73	2	4	2	0	0	5	3	29.903	3	2				1	2	2	2	2	1	0.2879	1.875	1	1	1	2	2	0.0068	1.875	1	0	1	1	1	0.4455
78	2	5	4	0	1	5	1			2				2.25	2	1	2	2	1	0.4825	1.625	1	1	1	1	1	0.2879	1.75	1	0	1	2	0	0.3263
77	1	5	2	0	0	5	1	25.7117	3	2				1.375	2	2	2	2	2	0.3248	1.875	0	0	0	2	1	0.5006	1.5	1	1	1	2	1	0.1318
54	2	4	2	0	0	3	1	30.1021	4	2				0.125	1	1	1	2	2	0.6937	0.015	0	1	0	1	1	0.4991	1	1	0	1	1	0	0.4825
70	2	4	4	0	0	5	1	21.6049	2	2				1.5	1	1	1	2	1	0.6937	0.125	1	1	0	1	0	0.427	0.75	1	0	1	1	0	0.4825
72	1	4	2	0	0	5	0	25	3	2				0.125	2	1	1	2	1	0.5846	0.125	1	1	1	1	1	0.2879	1.375	1	1	1	2	1	0.1318
55	1	2	3	0	0	5	0	28.306	3	2				0.25	2	1	1	2	1	0.5846	1.125	1	0	1	1	0	0.4825	0.625	1	0	0	2	2	0.2666
65	2	4	1	0	0	5	1	19.052	2	2				1	2	1	2	2	2	0.4455	0.375	0	0	0	1	0	0.6937	1.375	0	0	1	1	1	0.5546
77	1	4	4	1	0	5	3	26.0262	3	2				0.875	1	1	2	2	1	0.5915	0.001	1	1	1	1	1	0.2879	1.75	1	1	1	2	1	0.1318
54	1	2	2	1	0	5	1	25.1024	3	1	45	0	45	1.375	1	1	2	2	1	0.5546	0.002	1	0	1	1	2	0.287	0.625	1	0	0	2	1	0.3915
74	2	5	4	0	1	5	0	22.3081	2	2				1.5	2	2	2	3	2	0.1318	0.002	1	1	1	2	2	0.0068	2	1	1	1	1	2	0.1294
69	2	4	2	0	0	5	1	31.6404	4	2				1.5	2	2	2	2	2	0.2879	0.875	1	1	1	1	0	0.3248	1.75	1	1	1	1	1	0.2879
76	2	5	4	0	0	5	1	27.9431	3	2				1	2	2	2	2	2	0.2879	1.875	1	1	1	2	1	0.1318	1.25	1	1	1	1	0	0.3248
53	2	3	2	0	1	1	1	32.8824	4	2				0.875	2	1	1	2	2	0.5477	0.001	1	1	1	1	0	0.3248	0.875	1	0	0	1	0	0.5846
85	2	5	4	0	1	5	1			2				1.5	2	2	2	2	2	0.2879	0.002	1	1	1	2	2	0.0068	1.5	1	1	1	2	1	0.1318
64	2	4	2	0	0	5	1	28.578	3	2				1.625	2	1	2	2	1	0.4455	0.875	1	1	1	1	0	0.3248	0.375	0	0	0	1	0	0.6937
56	2	4	2	0	0	7	1	30.2978	4	2				1.75	2	2	2	2	1	0.3248	0.001	1	1	1	1	1	0.2879	0.875	1	1	1	2	1	0.1318
79	2	5	4	0	0	5	1	23.4375	2	2				2.25	2	2	2	2	1	0.3248	2.125	1	1	0	1	1	0.39	2	0	1	1	2	1	0.2409
37	1	2	2	0	0	1	0	24.8591	2	2				0	1	1	1	2	1	0.6937	0	0	0	0	1	0	0.6937	0	0	0	0	1	0	0.6937
68	1	4	2	0	1	5	0	30.0838	4	2				1.25	2	1	1	2	1	0.5846	1.625	1	1	1	1	0	0.3248	1	1	1	1	1	1	0.2879
72	2	4	1	0	1	5	1	26.6667	3	2				0.875	1	1	2	2	1	0.5546	0.125	1	1	1	1	1	0.2879	1.25	1	1	1	1	0	0.3248
78	2	5	2	0	0	5	1			2				1.625	2	2	2	2	1	0.3248	2.625	1	1	2	2	2	-0.1127	2.25	1	1	1	1	1	0.2879
62	2	4	2	0	1	11	1	39.0835	4	2				1	2	1	2	3	1	0.3263	0.125	1	0	1	1	1	0.4455	1.125	1	1	1	1	0	0.3248
55	2	3	2	0	0	5	1	25.7778	3	2				0.25	1	1	1	2	1	0.6937	1.375	1	1	1	1	1	0.2879	0.875	1	1	1	1	0	0.3248
65	2	4	2	0	0	5	1	25.8065	3	2				1.125	1	1	1	2	2	0.6567	0.625	0	0	0	1	1	0.6567	0.375	1	1	1	1	0	0.3248
82	2	4	4	1	1	5	1	35.0293	4	2				2	2	1	2	3	2	0.3263	2.375	1	1	1	1	2	0.1294	2.25	1	1	1	1	2	0.1294
52	2	4	3	1	0	1	1	26.3465	3	2				0.75	2	1	1	2	1	0.5846	0.015	1	1	1	1	1	0.2879	1.625	1	1	1	1	0	0.3248
79	2	5	2	0	1	5	1			2				1.125	2	2	2	2	2	0.3248	0.175	1	1	1	1	1	0.2879	2.375	1	1	1	2	1	0.1318
71	2	4	2	0	1	5	1	27.9267	3	2				1	2	1	1	2	1	0.5477	1.125	1	0	1	1	1	0.4455	0.5	1	0	0	1	0	0.5846
79	2	5	4	0	0	5	1	25.5102	3	1	240	0	240	0.375	2	1	2	2	2	0.4825	0.375	0	0	0	1	1	0.6567	1	1	0	0	1	0	0.5846
51	2	3	3	1	1	4	1			1	15	0	15	1.625	2	2	2	2	1	0.3248	2.125	1	0	1	2	1	0.2894	2	1	1	1	2	2	0.0068
54	2	4	2	0	0	5	1	32.4557	4	2				0.75	1	1	1	2	2	0.6937	0.001	1	1	1	2	2	0.0068	1.125	0	1	0	1	1	0.4991
46	2	1	2	0	0	1	0	24.8889	2	1	30	0	30	3	2	2	2	2	1	0.3248	2.375	1	1	1	2	0	0.1687	2.625	1	1	2	2	0	-0.018
83	2	4	4	0	0	5	1			2				0.5	2	1	2	2	2	0.4455	0.002	1	1	1	1	2	0.1294	1.625	1	1	1	1	1	0.2879
53	2	2	2	0	0	1	0	29.4758	3	1	40	0	40	0	1	1	1	2	1	0.6937	0.625	0	0	1	1	1	0.5546	0.25	0	0	0	1	1	0.6567
49	2	2	2	0	0	4	0	25.5296	3	2				1	2	2	2	2	2	0.2879	1.875	1	1	1	2	1	0.1318	1	1	0	0	1	2	0.3891
67	1	4	5	0	0	5	1	21.2245	2	2				0.875	2	2	2	2	1	0.3248	1.125	1	0	1	1	1	0.4455	0.625	0	0	0	1	1	0.6567
73	1	5	2	0	0	5	1			2				1.5	1	2	2	2	2	0.4339	0.125	1	0	1	2	1	0.2894	0.25	1	0	1	1	0	0.4825
64	2	5	4	1	1	8	0	36.6285	4	2				1.875	2	2	2	3	1	0.1318	1.875	1	1	1	2	2	0.0068	2.25	1	1	1	1	1	0.2879
81	1	3	2	0	1	5	0	29.4023	3	2				1.375	2	2	2	2	1	0.3248	0.125	1	1	1	1	0	0.3248	1.75	1	1	2	1	1	0.0676
31	2	2	2	0	0	1	0	24.623	2	2				0.375	1	1	1	2	1	0.6567	1.125	1	0	1	1	1	0.4455	0.625	1	0	1	1	0	0.4825
68	2	5	2	1	0	5	1	31.2213	4	1	30	0	30	1.375	2	1	2	3	1	0.3263	1.375	1	1	1	2	0	0.1687	1	1	1	1	2	1	0.1318
52	2	2	2	1	1	1	0	25.5594	3	2				0	1	1	1	2	1	0.4982	0.001	1	1	1	2	1	0.1318	0.625	0	0	0	1	2	0.4982
60	2	2	2	0	0	5	0	27.5482	3	2				0.125	2	1	1	2	1	0.5846	1.625	1	1	1	1	1	0.2879	1.125	1	0	1	1	0	0.4825
45	2	3	1	0	0	1	0	25.3515	3	2				0.375	1	1	2	2	2	0.5915	0.005	1	0	0	1	0	0.5846	0.375	0	0	0	1	0	0.6937
53	2	3	2	1	1	1	0	24.6097	2	1	30	0	30	2.125	2	2	2	2	1	0.2879	0.225	1	1	1	2	2	0.0068	1.5	1	1	1	1	1	0.2879
45	2	2	3	1	0	5	0	22.231	2	1	0	1	60	1.5	2	2	2	2	2	0.1294	0.005	1	1	1	1	0	0.3248	1	0	0	0	1	0	0.6937
27	2	1	5	0	0	10	0	19.5918	2	2				0	1	1	1	2	1	0.6937	0	0	0	0	1	0	0.6937	0.25	0	0	0	2	0	0.2973
57	2	4	3	0	0	1	0	36.1988	4	2				0.75	1	1	2	2	1	0.5546	0.125	1	0	0	1	1	0.5477	0.375	1	0	1	1	2	0.287
59	2	3	2	1	0	1	0	31.0446	4	1	30	0	30	1.5	1	1	1	2	1	0.6937	0.175	1	0	0	2	1	0.3915	0.5	0	0	0	1	0	0.6937
55	2	1	2	0	0	1	0	23.4375	2	1	50	0	50	1.125	1	1	1	2	1	0.6937	1.625	1	1	1	1	1	0.2879	1.25	1	0	1	1	0	0.4825
59	2	3	2	0	0	5	0	26.2985	3	2				2.5	2	3	3	2	2	0	0.175	1	0	1	1	1	0.4455	0.875	1	1	1	1	0	0.3248
80	2	4	2	0	1	5	1	27.5556	3	2				1.75	2	2	2	2	1	0.3248	0	1	1	1	1	0	0.3248	1.5	1	1	1	1	0	0.3248
72	2	5	4	1	0	5	1	31.2295	4	2				2.375	2	2	2	3	2	0.1318	0.015	1	1	1	1	1	0.2879	0.625	0	0	0	1	0	0.6937
52	2	2	2	1	1	4	0	28.8754	3	2				1.25	2	2	2	3	1	0.1318	1.875	1	1	1	2	2	0.0068	1.625	1	1	1	1	1	0.2879
74	2	3	4	0	0	5	0	32.8731	4	2				1.125	2	1	2	2	1	0.4455	0.001	1	0	1	1	2	0.287	1	1	0	1	1	0	0.4825
67	1	4	2	0	0	5	1	24.968	2	2				0	2	1	1	2	1	0.5846	0.625	0	0	0	1	1	0.6567	0.625	0	0	0	1	1	0.6567
68	2	2	2	0	0	5	0	30.0781	4	2				0.625	1	1	1	2	1	0.6937	1.375	1	0	0	1	0	0.5846	1.75	0	1	0	1	0	0.5361
78	2	1	2	0	0	5	0	25.5588	3	2				1.75	2	1	1	2	1	0.5846	1.375	0	0	1	1	2	0.3961	1.625	1	1	1	1	1	0.2879
53	2	2	2	0	0	4	1	29.7211	3	1	45	0	45	1.25	2	1	1	2	1	0.5846	0.075	1	0	0	2	0	0.4285	1.5	1	1	1	1	0	0.3248
49	2	2	2	0	0	7	0	27.852	3	1	0	1	60	1.5	2	2	3	3	1	0	0.005	0	0	0	1	0	0.6937	0.875	1	1	1	1	0	0.3248
68	2	2	3	0	0	5	0	35.3798	4	1	45	0	45	0.25	2	1	1	2	1	0.5846	0.075	1	0	0	1	1	0.5477	0.5	1	0	0	1	1	0.5477
75	2	4	2	0	0	5	3	27.3923	3	2				0.875	1	1	2	2	2	0.5546	1.375	1	0	1	1	1	0.4455	1.75	1	1	1	1	2	0.1294
75	2	1	2	0	0	5	0	33.7704	4	2				2	2	1	2	2	1	0.4825	0.075	1	0	1	1	0	0.4825	0.75	1	1	1	2	0	0.1687
72	2	4	4	0	1	5	0	28.5375	3	2				1.5	2	1	2	2	1	0.4825	0.175	1	0	1	1	1	0.4455	1.5	0	1	0	2	0	0.3799
76	2	1	4	1	0	5	0	39.2565	4	2				1.625	2	2	2	2	1	0.3248	1.875	1	1	1	2	2	0.0068	1.625	1	1	1	1	0	0.3248
77	2	3	3	0	0	5	0	24.0238	2	2				1.375	2	1	1	2	2	0.5477	1.375	1	0	1	1	0	0.4825	0.875	1	0	0	1	1	0.5477
77	2	5	4	0	1	5	1	33.7778	4	1	45	0	45	1.75	2	2	1	2	1	0.427	1.875	1	1	1	1	1	0.2879	2.625	1	2	1	2	1	-0.0365
74	1	4	2	0	0	5	1	25.4581	3	2				0.375	2	1	1	2	2	0.5846	0.015	1	0	1	1	1	0.4455	0.5	1	0	1	1	9	0
40	2	3	2	0	0	2	1	27.8488	3	1	45	0	45	1.25	2	1	2	2	3	0.4825	0.175	1	0	1	1	0	0.4825	0.75	0	0	0	1	0	0.6937
73	2	5	2	0	0	11	1			2				2.375	2	2	2	3	1	0.1687	2.375	1	1	2	2	2	-0.1127	1.875	1	1	1	2	1	0.1318
84	2	5	2	0	0	5	1			2				1.5	2	1	2	2	2	0.4825	1.875	1	1	1	1	0	0.3248	2.5	9	2	2	1	0	0
76	2	4	2	1	1	5	1			2				2	2	2	2	3	1	0.0068	0.002	1	1	1	2	2	0.0068	1.75	1	1	1	2	2	0.0068
75	2	4	4	0	0	5	1	25.1096	3	1	45	0	45	0.375	1	1	1	2	1	0.6937	0	0	0	0	1	0	0.6937	0	0	0	0	1	0	0.6937
72	2	4	4	1	1	5	1	31.6242	4	2				1.5	2	1	2	2	1	0.4455	0.001	1	1	1	1	0	0.3248	1.25	0	1	1	1	0	0.4339
58	2	4	2	1	0	3	1	24.677	2	1	30	0	30	0.625	1	1	1	2	1	0.6567	0.125	0	0	0	1	2	0.4982	1.125	0	0	1	1	1	0.5546
40	2	4	5	0	0	2	1	24.8889	2	2				0.25	1	1	1	2	2	0.6937	0	0	0	0	1	0	0.6937	0.125	0	0	0	1	0	0.6937
77	2	4	4	0	0	5	1	35.1562	4	2				0.125	1	1	1	2	1	0.6937	0.875	1	0	0	1	1	0.5477	1.625	1	1	1	2	1	0.1318
42	2	1	2	1	0	1	0	22.6003	2	2				0.375	1	1	1	2	1	0.6567	0.025	0	0	0	1	0	0.6937	0.625	0	0	0	1	0	0.6937
52	2	4	2	0	0	4	1	29.5159	3	2				1.125	2	1	1	3	2	0.4285	1.875	1	1	1	2	1	0.1318	2.25	1	1	1	1	2	0.1294
39	2	3	2	0	0	1	0	25.2826	3	2				0.5	2	1	2	2	2	0.4455	0.025	1	0	0	1	1	0.5477	0.875	0	0	1	1	0	0.5915
73	1	4	2	0	0	5	1	35.1885	4	2				0.625	2	2	2	2	1	0.3248	0.001	1	1	1	1	1	0.2879	0.875	1	1	1	1	0	0.3248
55	2	1	2	0	0	5	0	33.6949	4	1	90	0	90	1	2	1	2	2	2	0.4825	0.001	0	0	1	1	1	0.5546	1	1	1	1	1	0	0.3248
52	2	3	2	0	0	1	0	30.1194	4	2				1	2	1	2	2	1	0.287	1.625	1	1	1	2	1	0.1318	1.375	1	1	1	1	0	0.3248
74	2	3	2	0	0	5	1	23.8751	2	2				1.875	2	1	2	2	2	0.4825	0.002	1	1	1	1	1	0.2879	2	1	0	0	1	0	0.5846
73	2	4	2	0	0	5	1	35.7012	4	2				1.5	2	1	1	2	1	0.5477	1.875	1	1	1	2	1	0.1318	1	1	1	1	2	9	0
67	2	4	2	1	0	5	1	22.4323	2	2				2.375	1	2	2	2	1	0.397	0.225	1	1	1	2	2	0.0068	2.5	1	1	1	1	2	0.1294
66	2	4	2	1	0	3	0	24.3824	2	2				2.25	2	2	2	2	2	0.2879	0.175	1	1	1	1	1	0.2879	2.625	1	1	1	2	2	0.0068
50	2	2	2	0	0	1	0	28.1337	3	1	30	1	90	0.75	1	1	2	2	1	0.5915	1.375	1	0	1	1	2	0.287	0.75	0	0	0	1	1	0.6567
39	2	2	2	0	0	1	0	36.7309	4	2				1.25	1	1	2	2	1	0.5915	1.625	0	1	1	1	0	0.4339	0.5	1	0	1	1	0	0.4825
56	2	2	3	0	0	1	1	23.833	2	2				0.5	1	1	1	2	1	0.6567	1.375	1	0	1	1	2	0.287	0.75	0	0	0	1	1	0.6567
50	2	4	2	0	0	3	3	39.0625	4	2				0.5	1	1	1	2	1	0.6937	0.005	0	0	0	2	1	0.5006	0.25	0	0	0	1	0	0.6937
52	1	3	2	0	0	4	1	28.6501	3	2				0.125	2	1	4	2	1		0.005	1	1	1	1	2	0.1294	0.75	1	1	1	1	1	0.2879
53	2	3	2	0	0	5	1	28.1969	3	1	50	0	50	1	1	1	2	2	1	0.5546	1.375	0	1	1	1	1	0.397	1.125	0	1	1	1	2	0.2385
48	2	3	2	1	1	7	3	24.9135	2	1	0	1	60	1.125	1	1	2	3	1	0.3985	1.875	1	1	1	2	2	0.0068	2.125	1	1	1	2	2	0.0068
69	2	4	4	0	0	5	0	29.1363	3	2				0.875	2	1	2	2	2	0.4825	0.001	1	0	1	1	1	0.4455	1.25	1	0	1	1	0	0.4825
68	1	4	2	0	0	5	1	28.6288	3	2				0	2	1	1	2	1	0.5846	1.375	1	0	1	1	2	0.287	1.125	1	1	1	1	0	0.3248
65	2	2	1	0	0	5	0	28.3447	3	1	60	0	60	0.5	1	1	1	2	2	0.6937	0.875	1	0	0	1	1	0.5477	0.5	1	0	1	1	1	0.4455
51	2	2	2	0	0	1	1	21.875	2	1	30	0	30	0.125	2	1	2	2	1	0.4825	0.025	0	0	0	1	0	0.6937	0.25	0	0	0	1	0	0.6937
49	2	4	2	0	0	5	1	23.833	2	2				0.75	2	1	2	2	2	0.4825	1.625	1	0	1	1	1	0.4455	2	1	1	1	2	0	0.1687
75	2	5	4	0	1	5	1	28	3	2				0	1	1	1	2	1	0.6567	0.875	1	0	1	1	1	0.4455	2	1	1	1	1	2	0.1294
48	2	3	2	0	0	1	1	24	2	2				1.25	2	2	2	2	1	0.3248	1.375	0	0	1	1	1	0.5546	2	1	1	1	1	1	0.2879
75	2	4	2	0	0	5	0	30.4832	4	2				0.75	2	2	2	2	1	0.2879	0.175	1	1	1	1	1	0.2879	1.375	1	1	1	2	1	0.1318
74	2	5	2	0	0	5	1	31.1111	4	2				1.625	2	2	2	2	3	0.3248	0.002	1	0	1	2	2	0.1645	2.25	1	1	2	2	2	-0.1127
79	2	5	4	0	0	5	1	23.0112	2	2				2.25	2	2	2	3	2	0.1318	2.375	1	1	1	2	1	0.1318	1.25	1	1	1	2	0	0.1687
61	2	4	2	0	0	5	1	36.0961	4	1	60	0	60	1.875	2	2	2	2	2	0.3248	0.075	0	0	1	1	0	0.5915	0.5	0	0	0	1	1	0.6567
51	1	4	2	1	0	4	0	29.0698	3	2				1.625	2	1	1	2	2	0.5477	0.175	1	1	1	2	2	0.0068	1.25	1	1	1	1	2	0.1294
53	2	4	2	0	0	5	1	25.2363	3	2				1.875	2	1	2	2	2	0.4455	0.025	1	0	1	1	1	0.4455	2	1	0	1	1	1	0.4455
60	2	5	2	0	0	5	1	36.4444	4	1	0	1	60	0.5	2	1	2	2	1	0.4825	0.875	1	1	1	2	1	0.1318	0.75	0	0	0	1	0	0.6937
65	2	4	3	0	0	5	1	26.4024	3	2				1.125	2	1	2	2	2	0.4825	1.375	1	1	1	1	0	0.3248	1.25	1	1	1	2	1	0.1318
86	2	4	1	0	0	5	1	25.3902	3	2				1.125	2	2	2	2	1	0.3248	1.875	1	1	1	1	0	0.3248	2	1	1	1	1	1	0.2879
59	2	4	2	0	0	5	1	24.974	2	2				0.625	2	1	2	2	1	0.4825	0.001	1	0	1	1	0	0.4825	0.75	0	0	0	1	1	0.6567
69	2	5	2	0	1	5	0	34.626	4	1	45	0	45	0.625	2	1	1	2	2	0.5846	0.125	1	0	1	1	1	0.4455	1.125	1	0	1	1	1	0.4455
83	2	5	2	0	0	5	1			2				1.25	2	2	2	2	1	0.2879	0.002	1	1	1	1	1	0.2879	0.375	0	0	1	1	0	0.5915
65	2	4	2	1	0	5	1	42.1034	4	2				1	2	1	1	2	2	0.5477	0.125	1	0	0	1	1	0.5477	1.125	0	0	0	1	1	0.6567
77	2	5	2	0	0	5	1	26.6667	3	2				1	2	1	1	2	2	0.5846	0.125	1	1	1	1	0	0.3248	1.625	1	1	1	1	0	0.3248
63	2	4	2	0	0	3	1	27.3923	3	1	60	0	60	1	1	1	2	2	2	0.5915	1.375	1	1	1	1	1	0.2879	1.75	0	0	1	2	1	0.3985
63	2	5	2	1	0	5	1	29.278	3	2				0.125	1	1	2	2	1	0.5915	0.375	0	0	0	2	1	0.5006	0.5	0	0	0	1	0	0.6937
50	2	4	3	1	0	1	0	34.2449	4	2				1.5	2	2	2	2	2	0.2879	2.125	1	1	1	2	2	0.0068	1.625	1	1	1	1	0	0.3248
63	2	4	4	0	0	7	0	28.3771	3	1	0	1	60	1.25	2	1	1	2	2	0.5846	0.001	0	0	1	1	0	0.5915	1.375	1	0	0	2	0	0.4285
73	2	4	2	0	0	5	1	39.1259	4	2				1.875	2	2	2	2	1	0.3248	0.125	1	1	1	1	1	0.2879	2.125	1	1	1	1	0	0.3248
77	1	5	2	0	0	5	1	30.1194	4	2				1.625	2	1	1	2	1	0.5846	0	0	0	0	1	0	0.6937	1.75	1	2	1	1	9	0
61	2	4	4	0	0	5	1	25.9701	3	2				1.375	2	1	2	2	2	0.4825	0.875	1	1	1	1	0	0.3248	1	0	1	1	1	1	0.397
77	2	5	4	0	0	5	1			2				1.375	2	2	2	2	1	0.3248	0.225	1	1	1	1	9	0	2.375	1	2	2	1	2	-0.1584
56	2	4	2	0	0	3	1	43.9798	4	2				0.75	2	1	2	2	1	0.4825	0.875	2	1	1	1	2	-0.1815	2.125	1	1	1	1	2	0.1294
65	2	4	2	0	0	5	1	24.9108	2	2				2	2	2	2	3	2	0.1687	1.625	1	1	1	1	1	0.2879	2	1	1	1	1	1	0.2879
65	2	4	2	0	0	1	1	31.2213	4	2				2	1	2	2	3	1	0.2778	1.125	1	1	1	1	1	0.2879	1.125	1	1	1	1	1	0.2879
65	2	3	4	1	0	5	0	24.8889	2	1	30	0	30	0.375	1	1	1	2	1	0.6567	0.001	1	0	1	1	1	0.4455	0.75	0	0	0	1	0	0.6937
61	2	4	2	1	0	11	1	24.9989	4	1	0	1	60	0	1	1	1	2	1	0.6567	0.001	1	1	1	1	1	0.2879	1.5	1	1	1	1	1	0.2879
62	2	2	4	1	1	5	0	31.6118	4	2				1.125	1	1	1	2	1	0.6937	1.125	0	1	1	1	2	0.2385	1.375	0	1	1	1	0	0.4339
87	2	5	4	0	1	5	1			2				2	2	2	2	2	1	0.3248	0.175	1	1	1	1	1	0.2879	2.125	1	1	1	1	1	0.2879
60	2	2	3	0	0	1	0	21.83	2	2				0.375	1	1	2	2	1	0.5546	0.625	0	0	1	1	0	0.5915	1.125	0	1	1	1	1	0.397
70	2	5	4	0	0	5	1	29.865	3	2				2.375	2	2	3	2	2	0.1045	2.125	1	0	2	1	2	0.1003	1.5	1	1	1	1	1	0.2879
56	2	3	2	1	1	1	0	34.6268	4	1	0	1	60	0.625	1	1	1	2	1	0.6567	1.125	1	0	1	1	2	0.287	1.125	1	0	1	1	2	0.287
78	2	2	4	0	1	5	0	34.375	4	2				1.75	1	1	1	2	1	0.6567	0.075	0	0	1	1	1	0.5546	0.375	0	0	0	1	0	0.6937
61	2	4	2	0	0	5	1	40.7238	4	1	35	0	35	1.875	1	1	1	2	2	0.6937	0.875	1	0	1	1	1	0.4455	1.375	0	1	1	1	0	0.4339
72	1	4	4	1	1	5	0			2				0.875	2	1	2	2	1	0.4455	0.025	1	1	1	2	1	0.1318	1.375	1	1	1	1	0	0.3248
78	2	5	4	0	0	5	1	26.4792	3	2				1.75	2	2	2	2	2	0.3248	0.175	1	1	1	1	1	0.2879	1.875	1	1	1	2	1	0.1318
55	1	4	2	0	0	1	1	27.3438	3	2				0.25	1	1	1	2	3	0.6937	1.125	1	0	1	1	0	0.4825	1	0	0	0	1	0	0.6937
66	2	4	4	0	1	11	1	37.1094	4	2				2.5	2	2	3	2	2	0.0676	2.125	1	2	2	1	0	-0.0637	2.75	1	1	0	1	1	0.39
37	2	4	2	1	0	2	1	26.635	3	2				0	1	1	1	2	2	0.6937	0.002	1	0	1	1	1	0.4455	2.125	1	1	1	2	1	0.1318
59	2	4	2	0	0	3	3	22.8624	2	2				0.125	1	1	1	2	3	0.6937	0.075	0	1	1	1	1	0.397	1.375	1	1	1	1	1	0.2879
43	1	4	2	0	0	4	1	23.2335	2	2				1.125	1	1	2	3	2	0.4354	0.875	0	1	1	2	0	0.2778	1.5	0	1	1	2	0	0.2778
51	2	5	1	0	0	5	1	39.0625	4	1	30	0	30	0.625	2	1	1	2	2	0.5846	0.075	1	0	1	2	0	0.3263	0.125	0	0	0	1	0	0.6937
63	2	4	2	0	1	3	1			2				2.25	2	2	2	2	1	0.2879	1.875	1	1	1	2	1	0.1318	1.625	1	1	1	1	1	0.2879
54	2	5	2	0	1	5	1	50.6887	4	1	30	0	30	0.75	2	1	2	2	1	0.4825	0.005	1	0	1	1	1	0.4455	1	0	0	0	1	0	0.6937
69	1	4	2	0	0	5	0	25.3906	3	2				0.25	2	1	2	2	2	0.4825	1.625	1	1	1	1	9	0	2	1	1	1	1	1	0.2879
69	2	5	2	1	1	3	1	33.305	4	2				0.375	2	1	2	2	2	0.4455	0.625	1	0	1	1	0	0.4825	1	1	0	1	1	0	0.4825
59	2	4	2	1	0	3	1	19.5918	2	1	0	1	60	0.25	1	1	2	2	2	0.5915	0.001	0	1	0	1	2	0.3406	0.625	1	0	0	1	1	0.5477
55	1	3	2	0	0	5	0	20.6575	2	2				0.875	2	1	2	2	1	0.4825	0.625	1	0	0	1	0	0.5846	0.25	0	0	1	1	0	0.5915
65	2	4	1	0	1	5	0	31.6032	4	2				1.875	2	2	3	2	2	0	0.275	2	2	2	2	2	-0.4963	2.375	1	1	1	2	2	0.0068
55	2	3	2	1	0	3	1	29.7521	3	2				0.25	2	1	1	2	1	0.5477	0.125	0	1	1	1	1	0.397	2	1	1	1	1	1	0.2879
47	2	1	3	0	0	1	0	22.719	2	2				1.375	3	2	3	3	1	0	1.125	1	0	1	2	0	0.3263	0.875	1	1	1	1	0	0.3248
78	2	3	4	0	1	5	1	30.3593	4	2				1.375	2	2	2	2	2	0.2879	0.002	1	1	1	2	1	0.1318	2	1	1	1	2	2	0.0068
60	2	4	2	1	0	5	1	28.9062	3	1	0	1	60	0.125	1	1	1	2	2	0.6937	0	0	0	0	1	1	0.6567	0	0	0	0	1	2	0.4982
68	2	4	2	0	0	5	3	30.4498	4	2				0.5	2	1	1	2	1	0.5477	0.001	1	0	0	1	0	0.5846	0.625	1	0	0	1	0	0.5846
45	1	4	2	1	0	4	1	29.7004	3	2				0	1	1	2	2	1	0.5915	0.001	0	0	0	1	1	0.6567	0.625	0	0	0	1	1	0.6567
60	2	3	2	0	0	5	0	33.3083	4	2				0.75	2	1	2	2	1	0.4825	1.875	1	1	1	2	1	0.1318	2	1	1	1	2	0	0.1687
35	2	3	2	0	0	1	0	29.0174	3	2				0.25	1	1	1	2	2	0.6567	0.375	1	1	1	1	1	0.2879	0	1	1	1	1	1	0.2879
51	2	4	2	1	0	3	3	24.2439	2	2				1.5	2	1	2	2	1	0.4455	1.875	1	1	1	1	2	0.1294	2	1	1	1	2	2	0.0068
49	2	3	3	1	0	1	0	32.8125	4	2				0.875	2	1	1	2	2	0.5477	0.875	1	1	1	1	1	0.2879	0.25	0	0	0	1	1	0.6567
61	2	4	2	1	1	1	1	28.6917	3	2				2.125	2	2	2	2	2	0.3248	0.002	1	1	1	1	2	0.1294	0.875	1	1	1	1	2	0.1294
53	2	4	2	1	0	3	1	31.5886	4	2				0.75	2	1	2	3	1	0.2894	0.375	0	0	0	1	1	0.6567	0.75	0	0	0	1	0	0.6937
54	2	3	2	0	0	2	1	21.875	2	2				0.125	2	1	1	2	1	0.5477	0.075	1	0	1	1	1	0.4455	1.375	1	1	1	1	0	0.3248
54	2	3	2	0	0	3	1	29.2421	3	2				0.75	1	1	1	2	1	0.6937	1.375	1	0	1	1	1	0.4455	0.5	0	0	0	1	0	0.6937
67	2	1	2	0	0	5	0	34.4496	4	1	0	1	60	0.875	2	1	2	2	2	0.4825	0.015	1	0	1	1	1	0.4455	1.5	1	0	0	1	1	0.5477
45	2	1	1	0	1	4	2	32.8473	4	2				0.25	2	1	2	2	1	0.4455	0.025	1	0	1	2	2	0.1645	0.5	1	0	1	1	0	0.4825
56	2	4	2	1	0	3	3	24.3418	2	1	30	0	30	0.625	2	1	2	2	1	0.4825	0.175	1	1	1	1	0	0.3248	0.875	1	1	1	1	0	0.3248
68	2	4	2	0	0	3	3	24.1672	2	1	30	0	30	0	1	1	1	2	2	0.6937	0.005	1	0	1	1	0	0.4825	0.25	0	0	1	1	0	0.5915
34	2	3	2	1	0	2	1	25.3515	3	2				0.25	1	1	2	2	2	0.5915	0.075	0	0	1	1	1	0.5546	0.625	1	0	0	2	0	0.4285
40	2	4	2	0	0	1	0	39.5554	4	1	0	1	60	1.125	2	1	1	3	1	0.4285	0.875	0	0	0	1	0	0.6937	0.625	1	0	0	1	0	0.5846
51	2	4	4	0	0	8	1	39.7188	4	2				1.875	1	2	1	2	1	0.5361	0.002	1	1	1	1	0	0.3248	1.125	1	1	1	1	1	0.2879
75	1	2	2	0	0	5	0	24.2215	2	1	60	1	60	0	1	1	1	2	1	0.6567	0.005	0	0	0	1	9	0	0.375	0	0	0	1	0	0.6937
67	2	4	2	0	0	5	1	22.8329	2	2				0.625	2	1	1	2	2	0.5846	1.125	1	0	1	1	1	0.4455	1	1	0	1	1	1	0.4455
50	2	4	2	0	0	7	1	25	3	2				2	2	2	2	3	2	0.1318	0.025	1	1	1	2	1	0.1318	2.375	1	1	1	1	2	0.1294
60	2	4	1	0	1	7	0	39.3525	4	2				0	1	1	1	2	1	0.4982	1.625	1	0	1	2	2	0.1645	1	1	1	1	2	2	0.0068
59	2	4	2	1	0	5	1	32.4661	4	2				2.5	2	2	2	2	1	0.2879	2.625	1	0	1	2	1	0.2894	2.375	1	1	1	2	0	0.1687
61	2	4	2	0	0	5	1	26.7094	3	1	30	0	30	1	2	1	1	2	1	0.5477	1.125	1	0	1	1	2	0.287	1.625	1	1	1	1	2	0.1294
80	2	5	4	0	0	5	1			2				1.5	2	2	2	3	2	0.1318	0.175	1	1	1	1	1	0.2879	0.5	0	0	0	1	0	0.6937
74	2	5	2	1	1	5	3	28.8754	3	2				1.375	2	2	2	2	1	0.2879	1.875	1	1	1	1	2	0.1294	1.375	1	0	1	1	0	0.4825
59	1	4	2	0	0	1	1	35.8327	4	2				0.125	2	1	1	2	1	0.5846	0.025	0	0	0	1	0	0.6937	0.625	1	0	0	1	0	0.5846
73	2	5	4	0	1	5	3	28.8044	3	2				2	2	2	2	3	1	0.1318	0.002	1	0	1	2	1	0.2894	2	1	1	1	1	1	0.2879
63	2	4	2	1	0	1	0	30.0433	4	2				0.25	1	1	1	2	1	0.6567	0.625	0	0	0	1	1	0.6567	0.375	0	0	0	1	1	0.6567
52	2	4	1	1	1	3	1	25.4524	3	2				1.125	2	1	1	2	1	0.5477	0.175	1	1	1	1	2	0.1294	0.375	1	0	0	1	1	0.5477
75	2	5	2	0	0	3	1	43.8577	4	2				1.5	2	2	2	3	1	0.1318	2.125	1	1	1	1	2	0.1294	2.5	1	1	2	2	2	-0.1127
49	1	3	2	0	0	1	1	26.3958	3	2				0	1	1	1	2	1	0.6937	0.005	0	0	0	1	0	0.6937	0.125	0	0	0	1	0	0.6937
40	2	4	2	0	0	3	1	24.9108	2	1	30	1	90	0.5	1	1	2	2	2	0.5546	0.001	1	0	1	1	1	0.4455	1	0	0	0	1	2	0.4982
55	2	4	1	0	0	5	1	35.1067	4	2				0.75	1	1	1	2	1	0.6937	0.075	1	0	1	1	1	0.4455	1.125	1	0	0	1	1	0.5477
61	2	4	2	0	0	11	1	25.9695	3	2				1.25	2	1	1	3	2	0.4285	1.375	1	1	1	1	1	0.2879	1.125	1	0	0	2	1	0.3915
70	2	4	4	0	0	5	1	29.4023	3	2				2	2	2	2	2	1	0.3248	1.375	1	1	1	1	0	0.3248	1	1	1	1	1	0	0.3248
58	2	3	3	1	0	1	0	23.6832	2	2				2.125	2	2	2	2	1	0.2879	0.002	1	1	1	1	1	0.2879	1.75	1	1	1	1	0	0.3248
84	2	3	2	0	1	5	0	31.2175	4	2				1.5	2	1	2	2	1	0.4825	0.125	1	1	1	1	1	0.2879	1.875	1	2	1	1	1	0.0861
65	1	4	2	0	0	5	0	32.6531	4	1	45	0	45	0.125	1	1	1	2	1	0.6567	0.125	0	0	0	1	0	0.6937	0	1	0	0	1	0	0.5846
49	1	4	5	1	1	7	1	26.3958	3	2				1.625	2	2	3	2	1	0.0676	0.225	1	2	1	2	2	-0.0943	1.75	1	1	1	2	1	0.1318
35	2	3	2	0	0	7	1	32.3884	4	2				0.875	1	1	2	2	2	0.5915	0.001	0	0	1	1	0	0.5915	0	1	0	0	1	0	0.5846
67	1	4	2	0	0	5	1	35.756	4	2				0	1	1	1	2	1	0.6937	0	0	0	0	1	0	0.6937	0	0	0	0	1	1	0.6567
87	2	5	4	1	1	5	1	30.7004	4	2				1.875	2	1	2	2	2	0.4825	0.225	1	1	1	1	0	0.3248	2.125	1	1	1	1	1	0.2879
64	2	5	2	0	0	5	2	28.8275	3	2				1.625	2	2	2	3	2	0.1318	0.175	1	1	1	2	1	0.1318	1	1	1	1	1	1	0.2879
51	2	4	3	0	0	3	1	23.4375	2	2				0.125	1	1	1	2	1	0.6937	1.125	1	0	0	1	0	0.5846	0.875	0	0	0	2	1	0.5006
68	2	3	2	0	0	3	1	27.2509	3	1	0	1	60	0.5	2	1	2	2	2	0.4825	0.005	1	0	0	1	1	0.5477	0.25	0	0	0	1	0	0.6937
58	2	4	2	0	0	3	1	33.7778	4	2				1.25	2	2	2	2	1	0.2879	0.125	1	1	1	2	1	0.1318	1.125	1	1	1	1	1	0.2879
73	1	4	2	0	0	5	1	32.0988	4	2				2.125	2	2	2	2	1	0.3248	2.625	1	2	1	2	0	0.0005	3	1	1	1	1	2	0.1294
50	2	4	2	0	0	1	1	39.7283	4	2				1.125	2	2	2	2	2	0.3248	0.175	1	1	1	1	1	0.2879	1.25	0	1	0	1	1	0.4991
77	2	5	4	0	0	5	3	25.3333	3	2				0.875	2	1	2	2	2	0.4455	1.625	1	1	1	1	1	0.2879	1.5	0	0	0	1	1	0.6567
57	2	3	2	0	1	4	0	26.5021	3	2				1.5	2	2	2	3	1	0.1318	1.375	1	1	1	2	0	0.1687	1.25	1	1	1	2	1	0.1318
65	2	4	2	0	0	8	1	32.4219	4	2				1.125	2	1	1	2	2	0.5846	1.125	1	0	0	1	0	0.5846	0.875	1	0	1	1	0	0.4825
59	2	3	1	0	1	1	1	33.564	4	2				0.25	2	1	1	2	2	0.5477	0.075	1	0	0	1	0	0.5846	0.375	1	0	0	1	0	0.5846
38	1	2	2	0	0	1	0	29.2969	3	2				0.5	1	1	1	2	1	0.6937	0.875	0	0	0	1	1	0.6567	0.125	0	0	0	1	1	0.6567
71	2	4	1	0	0	5	1	30.1194	4	1	30	0	30	1	2	1	2	2	1	0.4825	1.125	1	0	1	2	1	0.2894	0.625	1	0	0	1	9	0
76	2	5	2	0	0	5	1	32.8125	4	1	30	0	30	1.375	2	1	2	2	1	0.4825	1.375	1	0	0	2	9	0	2	1	1	2	1	2	-0.0573
73	2	4	2	1	0	5	3	29.2969	3	1	45	0	45	0.625	2	1	2	2	1	0.4825	0.625	1	0	1	1	1	0.4455	1.875	1	1	1	2	1	0.1318
53	2	5	2	1	1	3	1	30.4076	4	2				0.5	2	1	2	2	2	0.4455	0.015	1	0	1	1	1	0.4455	1	1	1	1	2	0	0.1687
65	2	4	4	0	0	5	1	33.6485	4	2				1.375	2	2	2	2	1	0.3248	1.875	1	1	1	2	2	0.0068	1.375	1	1	1	1	0	0.3248
79	2	5	4	0	0	5	1			2				1.875	2	2	3	2	2	0.0676	2.125	1	1	1	1	2	0.1294	1.625	1	0	1	2	1	0.2894
72	2	5	2	0	0	5	1			2				1.75	2	1	2	3	2	0.3263	0.025	1	1	1	1	1	0.2879	1.875	1	1	1	1	1	0.2879
72	2	5	2	0	1	5	1	38.9543	4	2				1.625	2	2	3	3	1	0	0.015	1	1	1	2	1	0.1318	2.375	1	1	1	2	2	0.0068
67	2	5	4	0	0	5	1	32.4661	4	2				1.125	2	1	2	3	2	0.3263	1.625	1	1	1	1	0	0.3248	2	1	1	1	2	0	0.1687
66	2	5	2	0	0	5	1	30.4832	4	2				1.75	2	1	2	2	3	0.4455	0.175	1	1	1	1	2	0.1294	1.25	1	0	0	1	0	0.5846
80	1	5	2	0	1	5	1	28.9062	3	2				2	2	2	3	2	3	0.0676	0.225	1	1	1	1	1	0.2879	1.625	1	1	1	1	2	0.1294
57	2	4	2	1	1	7	1	31.2488	4	1	45	0	45	0.875	2	1	2	2	1	0.4455	0.001	1	1	1	1	2	0.1294	1.75	1	1	1	1	1	0.2879
62	2	4	2	0	0	5	1			2				0.875	2	2	2	3	2	0.1687	1.375	1	1	1	1	1	0.2879	1.375	0	0	1	1	1	0.5546
37	2	2	2	1	0	1	0	24.2188	2	2				0.375	1	1	2	2	1	0.5546	0.025	0	0	0	1	1	0.6567	0	1	0	0	1	0	0.5846
73	2	3	4	1	0	5	0	28.3987	3	1	60	1	60	0.75	2	2	2	2	1	0.2879	0.175	1	1	1	1	2	0.1294	1.625	1	2	1	1	1	0.0861
44	2	2	2	1	0	1	0	21.8724	2	2				0.625	1	1	2	2	1	0.5546	1.375	1	1	1	1	0	0.3248	0.125	0	0	0	2	0	0.2973
66	2	5	2	0	0	5	1	21.1553	2	2				1.625	2	1	2	2	2	0.4825	0.001	0	0	0	2	1	0.5006	0.625	1	1	1	1	1	0.2879
53	2	4	4	0	1	5	1	33.2937	4	2				0.375	2	1	2	2	2	0.4825	1.125	1	0	1	1	2	0.287	1.25	0	1	1	1	2	0.2385
51	2	3	2	1	0	4	1	22.6667	2	2				1.25	2	1	2	2	1	0.4455	0.015	1	1	1	1	9	0	2.25	1	1	1	1	2	0.1294
82	2	5	2	0	0	5	1	22.5215	2	2				2.125	2	2	2	2	1	0.3248	0.002	1	1	1	1	9	0	1.875	0	1	1	1	9	0
61	2	4	4	0	0	8	1	32.8707	4	2				1.5	2	2	2	2	2	0.2879	0.015	1	1	1	2	2	0.0068	1.625	1	1	1	2	2	0.0068
48	2	4	2	0	0	1	1	26.4855	3	2				0.5	2	1	2	2	2	0.4455	0.005	1	0	0	2	0	0.4285	1.375	1	1	1	1	1	0.2879
64	1	6	2	0	0	5	1	26.7229	3	2				0.75	2	1	2	2	1	0.4825	0.375	1	0	0	1	0	0.5846	0.375	1	0	0	1	0	0.5846
62	2	4	2	1	0	5	1	35.9633	4	2				2	2	2	2	2	2	0.2879	0.175	1	1	1	1	1	0.2879	1.625	1	1	1	1	0	0.3248
52	2	2	4	0	0	4	0	25.711	3	1	0	1	60	1.125	2	1	2	2	1	0.4825	0.015	1	1	1	1	2	0.1294	1.125	0	0	0	1	0	0.6937
49	2	4	2	1	0	1	1	26.4463	3	2				1.375	2	2	2	2	1	0.3248	1.375	1	1	1	1	1	0.2879	0.75	0	0	0	1	0	0.6937
44	2	2	2	0	0	1	0	24.6097	2	2				1.25	2	1	2	2	3	0.4825	0.015	1	1	1	1	2	0.1294	1	1	0	1	1	0	0.4825
57	1	4	2	0	0	4	1	28.075	3	2				1.75	2	1	2	3	1	0.2894	1.625	1	1	1	1	0	0.3248	0.875	1	0	0	1	0	0.5846
49	1	5	2	1	0	5	1	25.7117	3	2				1.875	2	2	2	2	1	0.2879	0.175	2	0	0	2	1	0.0807	1.25	2	1	0	2	2	-0.1348
73	2	5	2	0	0	5	1	30.2978	4	2				1.75	2	1	2	2	2	0.4825	0.125	1	0	1	2	1	0.2894	0.875	0	0	0	2	1	0.5006
75	2	4	2	1	1	5	1	32.8933	4	2				1.5	2	2	2	2	1	0.3248	1.875	1	1	1	1	1	0.2879	1.875	1	1	1	1	0	0.3248
73	2	5	4	1	1	5	1			2				1.875	2	2	2	2	1	0.2879	0.175	1	1	1	2	2	0.0068	2	1	1	1	2	1	0.1318
34	1	3	2	0	0	4	1	25.963	3	2				2	2	2	2	3	2	0.1318	0.175	1	2	1	2	1	-0.0365	0.5	0	1	1	1	1	0.397
59	2	4	2	0	0	3	1	30.4438	4	1	0	1	60	0.625	2	1	2	2	1	0.4825	0.001	1	0	1	1	0	0.4825	0.5	1	1	1	1	0	0.3248
55	2	1	5	0	0	1	0	27.0416	3	1	30	0	30	1.375	1	1	1	2	1	0.6937	0.125	1	1	1	1	2	0.1294	1.125	1	1	1	1	0	0.3248
70	2	6	4	1	1	5	1	31.1111	4	2				1.25	2	1	2	2	2	0.287	0.125	1	0	0	1	9	0	0.375	0	0	0	1	1	0.6567
85	2	6	5	0	1	5	1	28.125	3	2				2.875	2	3	3	3	2	0	2.625	2	2	2	1	2	-0.335	2.75	1	2	2	1	1	-0.1006
76	2	5	2	1	0	5	1	25.9516	3	2				1.75	2	2	2	2	1	0.2879	0.025	1	2	2	2	1	-0.156	2.875	2	2	2	2	1	-0.3326
72	2	4	3	1	1	5	1	27.3438	3	2				1.25	2	1	2	2	2	0.4455	1.875	1	1	1	2	1	0.1318	1.125	1	0	1	1	1	0.4455
69	2	3	2	0	1	5	0	19.6283	2	2				1.5	2	1	2	2	2	0.4455	0.225	1	1	1	1	0	0.3248	2.25	1	1	1	2	1	0.1318
71	2	3	2	0	0	5	0	24.4444	2	1	20	0	20	0.875	2	1	2	2	1	0.4455	1.375	1	1	1	2	2	0.0068	1.5	1	1	1	1	1	0.2879
63	2	3	4	0	0	5	1	26.1752	3	1	35	0	35	1.375	2	2	2	2	1	0.2879	0.625	1	0	1	1	2	0.287	0.75	1	0	0	1	1	0.5477
46	2	3	2	0	0	2	0	25.462	3	1	90	0	90	1.25	2	1	2	2	2	0.4825	1.375	1	1	1	2	0	0.1687	0.75	0	0	0	1	0	0.6937
72	2	4	4	1	1	5	1	29.7442	3	2				1.625	2	1	2	3	3	0.1645	1.625	1	1	1	1	2	0.1294	1.875	1	1	1	1	0	0.3248
54	2	4	1	0	0	3	1	22.5466	2	2				1	1	1	2	2	1	0.5915	1.125	0	0	1	1	1	0.5546	0.5	0	0	0	1	1	0.6567
63	2	4	2	0	0	3	1	27.8293	3	1	45	0	45	0.625	1	1	1	2	1	0.6937	0.125	1	0	1	1	0	0.4825	0.875	1	0	1	2	1	0.2894
69	2	5	2	1	0	5	1	27.4714	3	2				2	2	2	2	3	2	0.1318	2.125	1	1	1	2	2	0.0068	1.75	1	1	1	1	1	0.2879
83	2	5	2	1	0	5	1	24.8358	2	2				2	2	2	2	2	2	0.2879	0.225	1	1	1	2	1	0.1318	2	1	1	1	2	2	0.0068
71	2	3	2	1	0	5	1	26.8352	3	2				1.75	2	1	2	2	2	0.4455	0.001	1	0	1	1	2	0.287	0.75	0	0	1	1	1	0.5546
63	2	4	1	1	0	5	0	28.0689	3	2				1.75	2	3	1	2	3	0.0633	0.175	1	1	1	1	2	0.1294	1.375	0	1	1	1	2	0.2385
78	2	4	2	0	0	5	1	27.7767	3	2				1.5	2	1	2	2	1	0.4825	0.175	1	1	1	1	1	0.2879	1.375	1	1	1	1	0	0.3248
44	2	2	2	0	0	3	3	25.0399	3	1	60	1	60	1.125	1	2	1	2	1	0.5361	0.025	0	0	0	1	0	0.6937	0.75	0	1	1	1	0	0.4339
55	2	4	2	0	0	5	1	38.1039	4	2				0.75	2	1	2	2	1	0.4825	0.125	0	0	2	1	1	0.3343	0.625	1	0	1	1	1	0.4455
